# Supplementary material for: Social and self-stigma during COVID-19 pandemic: Egyptians’ perspectives
Source: PLoS One. 2023 Apr 20;18(4):e0284582. doi: 10.1371/journal.pone.0284582 (PMC10118092; doi:10.1371/journal.pone.0284582)
Supplement: S1 Data — (XLSX) [file pone.0284582.s002.xlsx]

## Sheet: Sheet1
Serial	gender	education	Source of information as regarding COVID-19						Social stigma toward current COVID-19 patients												Social stigma toward recovered COVID-19 patients						Negative self-image if being a COVID-19 patient (perceived self-stigma)
			Social networks	Television and radio	Posters and brochures	Newspapers and magazines	Egyptian Ministry of Health and Population	Health care workers	1. COVID-19 infected persons should feel ashamed.	2. COVID-19 infected persons should be blamed for their illness.	3. Only uneducated persons get infected with COVID-19.	4. Only poor persons get infected with COVID-19.	5. You would support a close friend of yours has COVID-19.	6. You would be frightened if you have a neighbor, a close relative or friend working in the medical field.	7. You would be frightened if you have to deal with people of Asian origins.	8. You would be frightened if you have to deal with people just coming back from abroad.	9. Even with precautions, you must not to deal with a neighbor, a close relative or friend working in the medical field.	10. Even with precautions, you must not to deal with people of Asian origins.	11. Even with precautions, you must not to deal with people coming back from abroad.	12. Victims of COVID-19 should be buried away from usual burring places.	1. After recovery, COVID-19 patients will be able to return completely to their life.	2. After recovery, you would deal easily with COVID-19 patients treated at home.	3. After recovery, you would deal easily with COVID-19 patients released from quarantine.	4. After recovery, you would allow your family members to deal easily with COVID-19 patients treated at home.	5. After recovery, you would allow your family members to deal easily with COVID-19 patients released from quarantine.	6. If you were a Chairman of work, would you give permission to a COVID-19 recovered person to work at your workplace.	1. I would feel ashamed if I got COVID-19 infection.	2. I would feel ashamed if one of my family members got COVID-19 infection.	3. I would feel guilty if I got COVID-19 infection because of my careless behaviors as not following social distancing.	4. I would keep it secret if I got COVID-19 infection.	5. I would keep it secret if one of my family members got COVID-19 infection.	6. I would keep it secret if one of my family members died with COVID-19 infection.	7.It would be a catastrophic situation if people suspected I got COVID-19 infection.
1	male	Post-graduate	yes	no	yes	no	yes	yes	no	no	no	no	yes	yes	no	no	no	no	no	no	yes	no	yes	no	yes	yes	no	no	no	no	no	no	no
2	female	Post-graduate	yes	yes	no	no	no	yes	no	no	no	no	yes	yes	no	no	no	no	no	no	yes	no	yes	no	yes	yes	no	not-sure	not-sure	no	not-sure	no	no
3	male	university	yes	yes	yes	yes	yes	yes	no	no	no	no	yes	yes	no	yes	no	no	no	yes	yes	yes	yes	yes	no	yes	no	no	no	no	no	yes	yes
4	male	university	yes	yes	yes	no	yes	yes	no	no	no	no	yes	no	no	no	no	no	no	yes	yes	no	no	no	no	yes	no	yes	yes	no	yes	no	yes
5	male	High school	yes	no	no	no	no	yes	no	no	no	no	no	no	no	no	no	no	yes	yes	yes	no	not-sure	no	yes	yes	no	no	yes	no	no	no	not-sure
6	female	Post-graduate	yes	no	no	no	no	yes	no	no	no	no	yes	yes	yes	yes	yes	yes	yes	no	yes	not-sure	no	no	no	no	no	yes	yes	no	yes	no	yes
7	female	university	yes	yes	no	no	yes	yes	no	no	no	no	not-sure	yes	no	no	no	no	no	not-sure	yes	no	yes	no	yes	yes	no	yes	yes	no	yes	no	not-sure
8	female	university	yes	no	no	no	no	yes	no	no	no	no	yes	yes	no	no	no	no	no	yes	yes	no	yes	no	not-sure	yes	no	no	yes	no	no	no	yes
9	female	Post-graduate	no	no	no	no	yes	yes	no	no	no	no	yes	yes	no	no	no	no	no	no	yes	no	yes	no	yes	yes	no	no	yes	no	no	no	no
10	male	university	yes	yes	yes	no	yes	yes	no	no	no	no	yes	yes	no	no	no	no	yes	not-sure	yes	no	yes	no	yes	yes	not-sure	not-sure	yes	not-sure	not-sure	not-sure	yes
11	male	university	yes	yes	yes	no	yes	yes	no	no	no	no	yes	yes	no	no	no	no	yes	not-sure	yes	no	yes	no	yes	yes	not-sure	not-sure	yes	not-sure	not-sure	not-sure	yes
12	female	university	yes	no	no	no	yes	yes	no	no	no	no	yes	no	no	no	no	no	no	no	yes	no	yes	no	yes	yes	no	no	no	no	no	no	no
13	female	university	yes	yes	no	no	no	yes	no	no	no	no	no	yes	no	yes	no	no	no	not-sure	yes	no	yes	no	yes	yes	no	no	yes	no	no	no	yes
14	female	Post-graduate	no	no	no	no	no	yes	no	no	no	no	yes	yes	no	no	no	no	no	no	yes	no	yes	no	yes	yes	no	no	yes	no	no	no	no
15	female	Post-graduate	yes	no	no	yes	no	yes	no	no	no	no	yes	yes	no	no	yes	no	no	not-sure	yes	no	yes	no	no	yes	no	no	yes	no	no	no	yes
16	female	Post-graduate	yes	no	no	no	yes	yes	no	no	no	no	not-sure	no	no	no	no	no	no	no	yes	no	yes	no	yes	yes	no	no	yes	no	no	no	no
17	female	Post-graduate	yes	yes	no	no	yes	yes	no	no	no	no	yes	yes	no	no	no	no	no	no	yes	no	yes	no	yes	yes	yes	yes	yes	yes	yes	yes	no
18	female	Post-graduate	yes	yes	no	no	no	yes	no	no	no	no	yes	yes	no	no	yes	yes	yes	no	not-sure	no	not-sure	no	not-sure	yes	no	no	yes	no	no	no	yes
19	female	university	no	no	no	no	no	yes	no	no	no	no	yes	yes	no	no	no	no	no	no	yes	no	no	no	no	yes	yes	yes	no	yes	yes	no	no
20	male	university	yes	no	no	no	yes	yes	no	no	no	no	no	yes	no	no	yes	no	yes	no	yes	no	no	no	no	no	yes	yes	no	yes	yes	yes	no
21	female	university	yes	yes	no	no	no	yes	no	no	no	no	not-sure	no	no	yes	no	no	no	yes	not-sure	no	not-sure	no	not-sure	yes	no	no	yes	no	no	no	yes
22	female	university	yes	yes	no	no	no	yes	no	no	no	no	not-sure	no	no	no	yes	no	yes	yes	yes	no	yes	yes	yes	yes	yes	yes	yes	yes	yes	yes	yes
23	female	Post-graduate	yes	yes	no	no	yes	yes	no	no	no	no	yes	yes	yes	yes	no	no	no	not-sure	yes	no	yes	no	yes	yes	not-sure	not-sure	yes	not-sure	not-sure	not-sure	not-sure
24	female	Post-graduate	yes	yes	yes	no	no	yes	no	no	no	no	yes	yes	no	no	no	no	no	no	yes	no	yes	no	yes	yes	no	no	yes	no	no	no	not-sure
25	male	university	no	no	no	no	no	yes	no	no	no	no	not-sure	yes	no	no	no	no	no	no	yes	no	yes	no	not-sure	yes	no	no	yes	no	no	no	no
26	male	Post-graduate	no	no	no	no	yes	yes	no	no	no	no	yes	no	no	yes	no	no	no	yes	no	yes	no	not-sure	no	no	no	no	yes	no	no	yes	yes
27	female	Post-graduate	yes	no	yes	no	yes	yes	no	no	no	no	yes	yes	no	no	yes	no	yes	no	yes	no	yes	no	yes	yes	no	no	yes	no	no	no	no
28	male	university	yes	no	no	no	no	yes	no	no	no	no	no	yes	no	no	no	no	no	no	yes	no	yes	no	yes	yes	no	no	no	no	no	no	no
29	male	university	no	no	no	no	yes	yes	no	no	no	no	yes	no	no	no	no	no	no	no	yes	yes	no	no	no	yes	no	yes	yes	no	yes	no	yes
30	female	university	yes	yes	no	no	yes	yes	no	no	no	no	yes	no	no	no	no	no	no	no	yes	no	yes	no	yes	yes	no	no	yes	no	no	no	not-sure
31	female	university	yes	no	no	no	no	yes	no	no	no	no	yes	yes	no	no	no	no	no	no	no	no	yes	no	yes	yes	no	no	yes	no	no	no	no
32	male	university	yes	yes	no	no	yes	yes	no	no	no	no	yes	no	no	no	no	no	no	no	yes	no	no	no	no	yes	yes	yes	yes	yes	yes	yes	yes
33	male	university	yes	yes	no	no	yes	yes	no	no	no	no	yes	no	no	no	yes	no	no	no	yes	no	yes	no	no	yes	yes	yes	yes	yes	yes	yes	yes
34	female	Post-graduate	no	no	no	no	no	yes	no	no	no	no	yes	yes	no	no	no	no	no	no	yes	no	yes	no	yes	yes	not-sure	no	yes	not-sure	no	no	not-sure
35	female	university	yes	no	no	no	no	yes	no	no	no	no	yes	yes	yes	yes	yes	yes	yes	no	yes	no	not-sure	no	not-sure	yes	no	no	yes	no	no	no	yes
36	male	Post-graduate	yes	no	no	no	no	yes	no	no	no	no	yes	yes	no	no	no	no	no	no	no	no	yes	no	yes	yes	yes	yes	yes	yes	yes	yes	yes
37	female	university	yes	yes	yes	no	yes	yes	no	not-sure	no	no	yes	no	no	no	no	no	no	not-sure	yes	no	no	no	no	yes	no	no	yes	no	no	no	yes
38	female	university	yes	no	no	no	no	yes	no	no	no	no	yes	yes	no	no	no	no	yes	no	yes	no	yes	no	yes	yes	no	no	yes	no	no	no	no
39	female	university	yes	yes	no	no	yes	yes	no	no	no	no	yes	no	yes	yes	yes	yes	yes	yes	no	no	no	no	no	not-sure	yes	yes	yes	yes	yes	yes	yes
40	male	university	no	no	no	no	no	yes	no	no	no	no	yes	yes	no	no	no	no	no	no	yes	no	yes	no	yes	yes	no	no	no	no	no	no	no
41	female	university	yes	yes	no	no	no	yes	no	no	no	no	not-sure	no	no	no	no	no	no	no	yes	no	yes	no	no	yes	no	no	yes	no	no	no	no
42	male	Post-graduate	no	no	no	no	no	yes	no	no	no	no	yes	yes	no	no	no	no	no	no	yes	no	yes	no	yes	yes	no	yes	yes	no	yes	no	yes
43	female	university	yes	no	no	no	no	no	no	no	no	no	yes	no	no	yes	no	no	yes	not-sure	yes	no	yes	no	yes	yes	no	no	yes	no	no	no	no
44	male	Post-graduate	yes	no	no	no	yes	yes	no	no	no	no	yes	yes	no	no	no	no	no	no	yes	no	yes	no	yes	yes	no	no	yes	no	no	no	yes
45	female	university	yes	no	no	no	yes	yes	no	no	no	no	yes	yes	no	no	no	no	no	no	yes	no	not-sure	no	not-sure	yes	no	no	not-sure	no	no	no	no
46	female	university	yes	yes	no	no	yes	yes	no	no	no	no	yes	yes	no	no	no	no	no	no	yes	yes	no	no	no	yes	yes	yes	yes	yes	yes	yes	yes
47	female	university	yes	yes	no	yes	yes	yes	no	no	no	no	not-sure	no	no	no	no	no	yes	not-sure	yes	no	not-sure	no	not-sure	not-sure	no	not-sure	yes	no	not-sure	no	not-sure
48	female	High school	yes	yes	no	no	no	yes	no	no	no	no	yes	no	no	no	yes	yes	yes	not-sure	yes	no	not-sure	no	no	yes	no	no	yes	no	no	no	not-sure
49	female	High school	yes	no	no	no	no	yes	no	no	not-sure	no	no	no	no	yes	yes	yes	yes	yes	yes	no	not-sure	no	no	no	no	no	yes	no	no	no	yes
50	female	university	yes	no	no	no	no	no	no	no	no	no	yes	no	no	no	no	no	no	no	yes	no	no	no	no	not-sure	no	no	yes	no	no	no	no
51	female	university	yes	no	no	no	no	yes	not-sure	yes	no	no	yes	no	no	no	no	no	no	not-sure	not-sure	yes	not-sure	yes	yes	yes	yes	yes	yes	yes	yes	no	not-sure
52	female	university	yes	no	no	no	no	yes	no	no	no	no	yes	no	no	yes	no	no	no	no	yes	no	yes	no	yes	yes	no	no	yes	no	no	no	no
53	female	university	no	no	no	no	yes	yes	no	no	no	no	yes	no	no	no	no	no	no	no	yes	no	yes	no	yes	yes	no	yes	no	no	yes	yes	yes
54	female	High school	yes	yes	no	no	yes	yes	no	no	no	no	no	yes	no	yes	no	no	no	no	not-sure	no	not-sure	no	not-sure	yes	not-sure	not-sure	yes	not-sure	not-sure	no	yes
55	male	university	yes	yes	no	yes	yes	no	no	no	no	no	yes	yes	no	no	yes	no	yes	yes	yes	no	yes	no	yes	yes	no	no	yes	no	no	no	no
56	male	university	yes	no	no	no	yes	yes	no	no	no	no	yes	no	no	no	yes	no	no	no	yes	no	yes	no	yes	yes	no	no	no	no	no	no	no
57	female	university	yes	no	no	no	yes	yes	no	no	no	no	yes	no	no	no	no	no	no	no	yes	no	yes	no	yes	yes	no	no	yes	no	no	no	yes
58	female	university	yes	yes	no	no	yes	yes	no	no	no	no	yes	yes	no	no	no	no	no	no	yes	no	yes	no	yes	yes	no	no	yes	no	no	no	not-sure
59	female	university	yes	yes	no	no	yes	yes	no	no	no	no	yes	no	no	no	no	no	no	no	no	no	no	no	no	yes	no	no	no	no	no	no	no
60	female	Post-graduate	yes	yes	yes	no	no	yes	no	no	no	no	yes	yes	no	no	no	no	no	no	yes	no	not-sure	no	not-sure	yes	not-sure	not-sure	not-sure	not-sure	not-sure	not-sure	not-sure
61	female	university	yes	no	no	no	no	yes	no	no	no	no	yes	no	no	yes	yes	no	yes	no	yes	no	no	no	no	yes	no	no	yes	no	no	no	yes
62	female	university	no	yes	no	no	yes	yes	no	no	no	no	yes	yes	no	no	no	no	no	no	yes	no	yes	no	yes	yes	no	no	yes	no	no	no	no
63	female	university	yes	no	no	no	yes	yes	no	no	no	no	no	yes	yes	yes	no	yes	yes	yes	no	no	yes	no	no	yes	no	no	yes	no	no	no	no
64	male	university	yes	yes	yes	yes	yes	yes	no	no	no	no	yes	yes	no	yes	yes	yes	yes	no	yes	no	no	no	no	yes	no	no	yes	no	no	no	no
65	female	university	yes	yes	no	no	no	yes	no	no	no	no	yes	no	yes	yes	yes	yes	yes	no	yes	no	yes	no	yes	yes	not-sure	not-sure	yes	not-sure	not-sure	no	yes
66	female	university	yes	yes	no	no	yes	yes	no	no	no	no	yes	yes	no	no	no	no	no	no	yes	no	yes	no	no	yes	no	no	yes	no	no	no	yes
67	female	university	yes	yes	no	no	yes	yes	no	no	no	no	yes	no	yes	yes	yes	yes	yes	not-sure	yes	not-sure	yes	not-sure	yes	yes	yes	yes	yes	yes	yes	yes	yes
68	female	university	yes	no	no	no	yes	yes	no	no	no	no	no	no	yes	yes	yes	no	yes	not-sure	not-sure	yes	no	yes	no	not-sure	no	no	yes	no	no	not-sure	yes
69	female	university	no	yes	no	no	yes	yes	no	no	no	no	yes	no	no	no	no	no	no	no	yes	no	yes	no	yes	yes	no	no	yes	no	no	no	no
70	female	High school	no	yes	no	no	no	yes	no	no	no	no	yes	no	no	no	no	no	no	no	yes	no	yes	no	yes	yes	no	no	yes	no	no	no	no
71	female	Post-graduate	yes	no	no	no	yes	yes	no	no	no	no	yes	yes	yes	yes	no	yes	yes	no	yes	no	yes	no	yes	yes	no	no	yes	no	no	no	yes
72	female	Post-graduate	no	no	no	no	no	yes	no	no	no	no	not-sure	yes	no	no	no	no	no	no	yes	no	yes	no	yes	yes	no	no	yes	no	no	no	not-sure
73	female	university	yes	yes	no	no	no	no	no	no	no	no	yes	yes	no	no	no	no	no	yes	yes	yes	no	yes	no	yes	no	no	yes	no	no	no	yes
74	male	Post-graduate	no	no	no	no	no	yes	no	no	no	no	yes	yes	no	no	no	no	no	no	not-sure	no	yes	no	yes	yes	yes	yes	yes	yes	yes	yes	yes
75	female	university	yes	yes	no	no	yes	yes	no	no	no	no	yes	yes	no	no	no	no	no	no	yes	no	yes	no	yes	yes	no	no	yes	no	no	no	no
76	female	university	yes	no	no	yes	yes	yes	no	no	no	no	not-sure	yes	no	no	no	no	no	no	yes	no	yes	no	not-sure	yes	no	yes	yes	no	yes	no	yes
77	female	Post-graduate	yes	no	no	no	yes	yes	no	no	no	no	no	yes	no	no	no	no	no	no	yes	no	yes	no	yes	yes	no	no	yes	no	no	no	not-sure
78	female	Post-graduate	yes	no	no	no	no	yes	no	no	no	no	yes	yes	no	no	no	no	no	no	yes	no	yes	not-sure	yes	yes	not-sure	no	no	not-sure	no	no	not-sure
79	female	Post-graduate	no	no	no	no	no	yes	no	no	no	no	yes	yes	no	no	no	no	no	no	yes	no	not-sure	no	not-sure	yes	yes	not-sure	no	yes	not-sure	not-sure	yes
80	female	Post-graduate	no	no	yes	no	yes	yes	no	no	no	no	yes	yes	no	no	no	no	no	no	yes	no	yes	no	yes	yes	no	no	yes	no	no	no	no
81	female	High school	yes	no	no	no	no	yes	yes	no	no	no	yes	yes	no	no	no	no	no	no	no	no	yes	no	yes	yes	no	no	yes	no	no	no	no
82	female	university	yes	yes	no	no	yes	yes	no	no	no	no	no	no	no	no	no	no	no	no	yes	no	yes	no	yes	yes	no	no	yes	no	no	no	no
83	female	Post-graduate	yes	yes	no	no	yes	yes	no	no	no	no	yes	yes	no	no	yes	yes	yes	no	yes	yes	yes	yes	yes	yes	no	no	yes	no	no	no	not-sure
84	female	university	yes	yes	no	no	yes	yes	no	no	no	no	not-sure	no	no	no	no	no	no	no	not-sure	no	yes	no	yes	yes	no	yes	yes	no	yes	not-sure	yes
85	female	university	yes	yes	no	no	yes	yes	no	no	no	no	yes	no	no	yes	yes	no	yes	no	yes	not-sure	not-sure	no	no	not-sure	no	not-sure	yes	no	not-sure	no	yes
86	female	university	no	yes	no	no	no	yes	no	no	no	no	yes	no	no	no	no	no	no	not-sure	yes	no	yes	no	yes	yes	no	no	yes	no	no	no	no
87	male	university	no	no	no	no	yes	yes	no	no	no	no	yes	no	no	no	no	no	no	no	yes	no	yes	no	yes	yes	no	no	yes	no	no	no	not-sure
88	female	Post-graduate	yes	yes	no	no	yes	yes	no	no	no	no	yes	yes	no	no	no	no	no	no	yes	no	yes	no	not-sure	yes	no	not-sure	yes	no	not-sure	no	not-sure
89	male	university	yes	yes	no	no	no	yes	no	no	no	no	yes	no	no	yes	yes	no	yes	no	yes	no	no	no	no	yes	yes	yes	yes	yes	yes	yes	no
90	female	university	yes	yes	no	no	no	yes	no	no	no	no	no	no	no	yes	no	no	no	no	yes	no	not-sure	no	no	yes	no	no	yes	no	no	no	no
91	female	Post-graduate	no	no	no	no	no	yes	no	no	no	no	no	yes	no	no	no	no	no	no	yes	no	not-sure	no	no	yes	yes	yes	yes	yes	yes	yes	yes
92	female	Post-graduate	yes	no	no	no	no	yes	no	no	no	no	yes	yes	no	no	no	no	no	not-sure	yes	no	yes	no	yes	yes	no	no	yes	no	no	no	yes
93	female	university	no	no	no	no	no	yes	no	no	no	no	yes	yes	no	yes	no	no	yes	no	yes	no	no	no	no	yes	no	no	yes	no	no	no	no
94	female	university	yes	no	no	no	yes	yes	no	no	no	no	yes	no	no	no	no	no	no	not-sure	yes	no	not-sure	no	not-sure	yes	no	no	not-sure	no	no	no	yes
95	male	university	yes	no	no	no	yes	yes	no	no	no	no	yes	yes	no	no	no	no	no	no	yes	no	yes	no	yes	yes	yes	yes	no	yes	yes	yes	yes
96	male	university	yes	yes	yes	no	yes	yes	no	no	no	no	yes	no	no	no	no	no	no	no	yes	yes	yes	yes	yes	yes	yes	yes	yes	yes	yes	yes	yes
97	male	Post-graduate	yes	no	no	no	no	yes	no	no	no	no	yes	no	no	yes	no	no	no	yes	yes	no	yes	no	no	yes	no	no	yes	no	no	no	no
98	male	university	no	no	no	no	no	yes	no	no	no	no	yes	yes	no	no	no	no	no	no	yes	no	yes	no	yes	yes	no	no	yes	no	no	no	no
99	female	Post-graduate	no	no	no	no	yes	yes	no	no	no	no	yes	yes	no	no	no	no	no	yes	yes	no	yes	no	yes	yes	no	no	yes	no	no	no	no
100	female	Post-graduate	yes	no	no	no	no	yes	no	no	no	no	yes	no	no	yes	no	no	no	not-sure	yes	no	no	no	no	yes	not-sure	not-sure	yes	not-sure	not-sure	no	not-sure
101	female	Post-graduate	no	no	no	no	no	yes	no	no	no	no	not-sure	yes	no	yes	yes	no	yes	no	yes	no	yes	no	yes	yes	no	no	yes	no	no	no	no
102	female	university	yes	no	no	no	yes	yes	no	no	no	no	yes	yes	no	yes	no	no	yes	yes	yes	no	no	no	no	yes	no	no	yes	no	no	yes	yes
103	female	Post-graduate	no	no	no	no	yes	yes	no	no	no	no	yes	yes	no	yes	no	no	no	no	yes	no	yes	no	yes	yes	no	no	yes	no	no	no	no
104	female	Post-graduate	no	no	no	no	yes	yes	no	no	no	no	yes	yes	no	yes	no	no	no	no	yes	no	yes	no	yes	yes	no	no	yes	no	no	no	not-sure
105	female	Post-graduate	no	no	no	no	no	yes	no	no	no	no	yes	yes	no	no	no	no	no	no	yes	no	yes	no	yes	yes	no	no	yes	no	no	no	no
106	male	university	no	no	no	no	no	yes	no	no	no	no	yes	yes	no	no	yes	no	yes	no	yes	no	yes	no	yes	yes	no	no	yes	no	no	no	no
107	female	university	no	no	no	no	no	yes	no	no	no	no	no	yes	no	no	no	no	no	no	yes	no	yes	no	yes	yes	not-sure	no	yes	not-sure	no	no	not-sure
108	female	Post-graduate	no	no	no	no	no	yes	no	no	no	no	yes	yes	no	yes	no	no	no	no	yes	no	yes	no	yes	yes	no	not-sure	yes	no	not-sure	not-sure	yes
109	female	university	yes	yes	no	no	yes	yes	no	no	no	no	yes	no	no	no	no	no	no	not-sure	yes	no	no	no	no	yes	no	no	yes	no	no	no	yes
110	female	Preparatory school	yes	yes	no	no	no	yes	no	no	no	no	yes	no	no	no	no	no	no	no	yes	no	yes	no	yes	yes	no	no	yes	no	no	no	no
111	female	university	yes	no	no	no	yes	yes	no	no	no	no	yes	no	no	no	yes	yes	yes	no	yes	no	not-sure	no	not-sure	yes	no	no	yes	no	no	no	not-sure
112	male	university	yes	no	no	no	yes	yes	no	no	no	no	not-sure	no	no	no	no	no	no	not-sure	yes	yes	not-sure	no	not-sure	yes	no	no	no	no	no	no	yes
113	male	university	yes	no	no	no	no	no	no	no	no	no	yes	no	no	no	no	no	no	no	yes	not-sure	not-sure	no	yes	yes	no	not-sure	yes	no	not-sure	no	yes
114	female	Post-graduate	yes	yes	yes	no	yes	yes	no	no	no	no	yes	no	no	yes	no	no	yes	no	yes	no	yes	no	yes	yes	not-sure	not-sure	no	not-sure	not-sure	not-sure	not-sure
115	male	university	no	yes	no	no	no	yes	not-sure	no	no	no	yes	no	no	no	no	no	no	yes	yes	no	not-sure	no	no	not-sure	no	no	yes	no	no	no	yes
116	male	university	no	no	no	no	no	yes	no	no	no	no	yes	yes	no	no	no	no	no	no	yes	no	yes	no	yes	yes	yes	yes	yes	yes	yes	yes	yes
117	male	university	no	yes	no	no	no	yes	no	no	no	no	yes	no	no	no	no	no	no	no	yes	no	yes	no	yes	yes	no	yes	no	no	yes	yes	yes
118	male	Post-graduate	no	no	no	no	no	no	no	no	no	no	yes	yes	no	no	no	no	yes	yes	yes	no	not-sure	no	no	yes	no	no	no	no	no	no	no
119	female	Post-graduate	no	no	no	no	no	yes	no	no	no	no	yes	yes	no	no	no	no	no	no	yes	no	yes	no	yes	yes	no	no	yes	no	no	no	no
120	female	university	no	no	no	no	yes	yes	no	no	no	no	yes	no	no	no	no	no	no	no	yes	no	yes	no	yes	yes	no	no	yes	no	no	no	no
121	female	university	yes	no	no	no	no	yes	no	no	no	no	yes	yes	no	yes	yes	no	yes	not-sure	not-sure	not-sure	yes	no	no	not-sure	no	no	yes	no	no	no	yes
122	female	Post-graduate	no	no	no	no	no	yes	no	no	no	no	yes	yes	no	no	no	no	no	no	yes	no	yes	no	not-sure	yes	no	no	yes	no	no	no	not-sure
123	male	Post-graduate	no	no	no	no	no	yes	no	no	no	no	yes	yes	no	no	no	no	no	no	yes	no	yes	no	no	yes	no	yes	yes	no	yes	no	not-sure
124	male	university	no	no	no	no	no	yes	no	no	no	no	yes	yes	no	yes	no	no	no	no	yes	no	yes	no	yes	yes	no	no	yes	no	no	no	yes
125	female	university	yes	yes	no	no	no	yes	no	no	no	no	yes	no	no	yes	no	no	yes	no	yes	no	yes	no	no	yes	no	no	yes	no	no	no	not-sure
126	female	Post-graduate	yes	no	no	no	no	yes	no	no	no	no	not-sure	yes	no	no	no	no	no	no	yes	not-sure	not-sure	not-sure	no	no	yes	yes	yes	yes	yes	not-sure	yes
127	female	university	yes	yes	no	no	no	no	no	no	no	no	yes	no	no	no	no	no	no	no	yes	no	not-sure	no	no	yes	no	no	yes	no	no	no	no
128	male	university	no	no	no	no	no	yes	no	no	no	no	yes	yes	no	no	no	no	no	not-sure	yes	no	yes	no	yes	yes	no	no	yes	no	no	no	no
129	female	university	yes	no	no	no	yes	yes	no	no	no	no	yes	yes	no	no	no	no	no	no	yes	no	yes	no	no	yes	no	no	yes	no	no	no	yes
130	female	Post-graduate	yes	yes	no	no	yes	yes	no	no	no	no	no	yes	no	no	no	no	no	no	yes	no	not-sure	no	not-sure	yes	no	not-sure	yes	no	not-sure	no	yes
131	female	High school	no	no	no	no	yes	yes	no	no	no	no	yes	no	no	no	no	no	no	no	yes	no	yes	no	yes	yes	no	no	no	no	no	no	no
132	female	university	yes	no	no	no	yes	yes	no	no	no	no	yes	no	no	yes	yes	no	no	not-sure	not-sure	no	no	no	no	yes	no	not-sure	yes	no	not-sure	no	yes
133	female	High school	no	yes	no	no	yes	yes	no	no	no	no	yes	yes	no	yes	yes	yes	yes	yes	no	no	no	no	no	no	no	no	yes	no	no	no	no
134	female	university	yes	yes	no	no	yes	yes	no	no	no	no	yes	no	no	yes	yes	no	yes	not-sure	yes	no	yes	no	yes	yes	no	no	yes	no	no	no	yes
135	male	university	yes	no	no	no	yes	yes	no	no	no	no	yes	no	yes	yes	yes	yes	yes	no	yes	no	yes	no	yes	yes	no	yes	yes	no	yes	no	no
136	female	Post-graduate	no	no	no	no	yes	yes	no	no	no	no	not-sure	no	no	yes	no	no	yes	yes	yes	no	yes	no	yes	yes	no	no	no	no	no	no	no
137	female	university	yes	no	no	no	no	yes	no	no	no	no	yes	yes	no	no	no	no	no	not-sure	no	not-sure	yes	not-sure	yes	yes	no	no	yes	no	no	no	yes
138	female	university	yes	no	no	no	yes	yes	no	no	no	no	yes	no	no	no	no	no	no	no	yes	no	yes	no	yes	yes	no	no	yes	no	no	no	yes
139	female	university	no	no	no	no	no	yes	no	no	no	no	yes	yes	no	no	no	no	no	no	yes	no	yes	no	no	yes	no	no	no	no	no	no	no
140	female	university	yes	no	no	no	no	no	no	no	no	no	yes	no	no	no	no	no	no	no	yes	no	yes	no	yes	yes	no	no	yes	no	no	no	yes
141	female	High school	yes	yes	yes	no	no	yes	no	no	no	no	no	yes	no	no	no	no	no	not-sure	yes	no	yes	no	yes	yes	no	no	yes	no	no	no	no
142	female	university	yes	yes	no	no	yes	yes	no	no	no	no	yes	no	no	no	no	no	no	no	yes	no	yes	no	yes	yes	no	no	yes	no	no	no	no
143	female	university	yes	no	no	no	yes	yes	no	no	no	no	yes	no	no	no	no	no	no	no	yes	no	yes	no	yes	yes	no	no	yes	no	no	no	yes
144	female	university	no	no	no	no	no	yes	no	no	no	no	yes	yes	no	no	no	no	no	no	yes	no	yes	no	yes	yes	not-sure	not-sure	yes	not-sure	not-sure	no	no
145	female	Post-graduate	no	no	no	no	no	yes	no	no	no	no	yes	yes	no	no	no	no	no	no	yes	no	yes	no	not-sure	yes	no	no	yes	no	no	no	no
146	female	Post-graduate	yes	no	no	no	yes	yes	no	no	no	no	yes	yes	yes	yes	yes	yes	yes	no	yes	no	yes	no	no	yes	yes	yes	yes	yes	yes	yes	not-sure
147	female	Post-graduate	yes	yes	no	no	no	yes	no	no	no	no	not-sure	no	yes	yes	yes	yes	yes	not-sure	yes	yes	no	no	no	not-sure	no	yes	yes	no	yes	yes	yes
148	male	university	no	no	no	no	no	yes	no	no	no	no	yes	yes	no	no	no	no	no	no	yes	no	yes	no	yes	yes	no	no	yes	no	no	no	yes
149	female	university	yes	yes	no	no	yes	yes	no	no	no	no	yes	no	no	no	no	no	no	no	yes	no	yes	no	yes	yes	no	no	yes	no	no	no	no
150	male	university	yes	no	no	no	yes	no	not-sure	no	not-sure	not-sure	yes	yes	no	yes	no	no	yes	not-sure	yes	yes	not-sure	yes	not-sure	yes	yes	not-sure	yes	yes	not-sure	not-sure	yes
151	female	university	no	no	no	no	no	yes	no	no	no	no	yes	yes	no	no	no	no	no	no	yes	no	yes	no	yes	yes	no	no	no	no	no	no	no
152	male	university	yes	yes	no	no	yes	yes	no	no	no	no	no	yes	no	no	no	no	no	no	yes	no	yes	no	yes	yes	no	no	yes	no	no	no	yes
153	female	university	yes	yes	no	no	no	yes	no	no	no	no	yes	no	no	no	yes	no	yes	yes	yes	no	not-sure	no	no	not-sure	no	no	yes	no	no	no	yes
154	female	Post-graduate	yes	no	yes	no	yes	yes	no	no	no	no	yes	yes	no	no	no	no	no	no	yes	no	yes	no	yes	yes	no	no	no	no	no	no	yes
155	male	university	yes	yes	no	no	no	yes	no	no	no	no	yes	yes	no	no	no	no	no	no	yes	no	yes	no	yes	yes	no	no	yes	no	no	no	yes
156	male	university	yes	yes	yes	no	no	yes	no	no	no	no	yes	no	no	no	no	no	no	yes	yes	no	not-sure	no	not-sure	yes	no	no	no	no	no	no	not-sure
157	female	Post-graduate	no	no	no	no	no	yes	no	no	no	no	yes	yes	no	no	no	no	no	no	yes	no	yes	no	yes	yes	yes	yes	no	yes	yes	yes	yes
158	male	Post-graduate	no	no	no	no	yes	yes	no	no	no	no	yes	yes	no	no	no	no	no	no	yes	no	yes	no	yes	yes	yes	yes	yes	yes	yes	no	yes
159	female	Post-graduate	no	no	no	no	yes	yes	no	no	no	no	yes	yes	no	no	no	no	yes	no	yes	no	yes	no	yes	yes	no	not-sure	no	no	not-sure	not-sure	not-sure
160	female	Post-graduate	no	no	yes	no	yes	yes	no	no	no	no	yes	yes	no	no	no	no	no	no	yes	no	yes	no	yes	yes	not-sure	not-sure	yes	not-sure	not-sure	no	not-sure
161	female	Post-graduate	yes	no	no	no	yes	yes	no	no	no	no	yes	yes	no	no	no	no	no	no	yes	no	yes	no	yes	yes	no	yes	no	no	yes	no	no
162	female	Post-graduate	no	no	no	no	yes	yes	no	no	no	no	no	yes	no	no	no	no	no	yes	yes	no	no	no	no	yes	no	no	yes	no	no	no	no
163	female	Post-graduate	no	no	no	no	yes	yes	no	no	no	no	yes	no	no	no	no	no	no	no	yes	no	yes	no	yes	yes	no	yes	no	no	yes	no	yes
164	female	Post-graduate	no	no	no	no	no	yes	no	no	no	no	yes	yes	no	no	no	no	no	no	yes	no	yes	no	yes	yes	no	no	yes	no	no	no	no
165	female	Post-graduate	yes	no	no	no	yes	yes	no	no	no	no	yes	yes	no	no	no	no	no	yes	yes	no	no	no	no	yes	no	no	yes	no	no	no	no
166	female	Post-graduate	no	no	no	no	no	yes	no	no	no	no	yes	yes	no	no	no	no	no	no	yes	no	yes	no	yes	yes	yes	yes	yes	yes	yes	yes	no
167	female	university	yes	yes	no	no	no	yes	no	no	no	no	yes	no	no	no	no	no	no	no	yes	yes	not-sure	yes	not-sure	not-sure	no	no	yes	no	no	no	yes
168	female	Post-graduate	yes	no	no	no	yes	yes	no	no	no	no	yes	yes	no	yes	yes	no	yes	not-sure	yes	no	not-sure	no	no	yes	no	no	yes	no	no	no	no
169	female	university	yes	no	no	no	no	yes	no	no	no	no	no	no	yes	yes	no	no	no	no	yes	yes	yes	no	yes	yes	no	yes	yes	no	yes	yes	yes
170	male	Preparatory school	yes	yes	no	no	yes	yes	no	no	no	no	not-sure	yes	no	no	no	no	no	not-sure	not-sure	yes	not-sure	yes	not-sure	not-sure	no	no	yes	no	no	no	yes
171	male	Post-graduate	no	no	no	no	no	yes	no	no	no	no	yes	yes	no	no	no	no	no	no	yes	no	yes	no	yes	yes	no	no	not-sure	no	no	no	not-sure
172	female	Post-graduate	no	no	no	no	yes	yes	no	no	no	no	yes	yes	no	no	yes	no	yes	no	yes	no	yes	no	yes	yes	no	no	yes	no	no	no	no
173	male	university	no	no	no	no	yes	yes	no	no	no	no	no	yes	no	yes	no	no	yes	no	yes	yes	not-sure	no	not-sure	not-sure	no	no	yes	no	no	no	no
174	male	university	yes	no	no	no	no	yes	no	yes	no	no	yes	yes	no	yes	no	no	yes	no	yes	no	yes	no	yes	yes	yes	yes	yes	yes	yes	no	yes
175	male	university	yes	no	no	no	no	yes	no	not-sure	no	not-sure	not-sure	no	no	yes	no	no	no	yes	not-sure	not-sure	yes	not-sure	not-sure	not-sure	not-sure	not-sure	not-sure	not-sure	not-sure	not-sure	not-sure
176	female	university	yes	no	no	no	yes	yes	no	no	no	no	yes	yes	no	no	no	no	no	no	yes	no	yes	no	yes	yes	no	no	yes	no	no	no	yes
177	female	university	yes	no	no	no	yes	yes	no	no	no	no	yes	yes	no	no	no	no	no	no	yes	no	yes	no	yes	yes	no	no	yes	no	no	no	no
178	female	Post-graduate	no	no	no	no	yes	yes	no	no	no	no	yes	yes	no	no	no	no	no	no	yes	no	yes	no	yes	yes	no	no	yes	no	no	no	yes
179	female	university	no	no	no	no	no	yes	no	no	no	no	yes	yes	no	no	no	no	no	not-sure	yes	no	yes	no	yes	yes	no	no	yes	no	no	no	not-sure
180	female	university	yes	no	no	no	no	yes	no	no	no	no	yes	yes	yes	yes	no	no	no	not-sure	yes	no	no	no	no	yes	yes	yes	yes	yes	yes	no	yes
181	male	university	yes	no	no	no	no	yes	no	no	no	no	yes	yes	no	no	no	no	no	no	no	no	no	no	no	no	no	no	yes	no	no	no	yes
182	female	Post-graduate	yes	no	no	no	yes	yes	no	not-sure	no	no	not-sure	yes	no	yes	yes	no	yes	no	yes	no	not-sure	yes	not-sure	not-sure	yes	yes	yes	yes	yes	no	yes
183	female	Post-graduate	no	no	no	no	yes	yes	no	no	no	no	yes	yes	no	no	no	no	yes	no	yes	no	yes	no	yes	yes	no	no	yes	no	no	no	yes
184	male	university	yes	yes	no	no	yes	yes	no	no	no	no	no	yes	no	yes	no	no	yes	no	yes	no	yes	yes	yes	yes	not-sure	yes	yes	not-sure	yes	yes	yes
185	female	university	no	no	no	no	yes	yes	no	no	no	no	yes	no	no	no	no	no	no	no	yes	no	yes	no	yes	yes	no	no	yes	no	no	no	no
186	female	Post-graduate	yes	no	no	no	yes	yes	no	no	no	no	yes	yes	yes	yes	yes	yes	yes	no	yes	not-sure	not-sure	no	not-sure	yes	no	no	yes	no	no	no	not-sure
187	female	university	yes	yes	no	no	yes	yes	no	no	no	no	not-sure	yes	no	yes	no	no	yes	no	yes	not-sure	yes	no	yes	yes	no	no	yes	no	no	not-sure	not-sure
188	male	university	no	no	no	no	yes	yes	no	no	no	no	yes	yes	no	no	no	no	no	no	yes	no	yes	no	yes	yes	no	no	yes	no	no	no	no
189	female	university	yes	no	no	no	no	yes	no	no	no	no	yes	no	no	no	no	no	no	no	yes	no	yes	no	no	yes	no	no	yes	no	no	no	no
190	female	university	yes	no	no	no	no	yes	no	no	no	no	not-sure	no	no	no	yes	no	yes	not-sure	not-sure	yes	yes	yes	yes	yes	yes	yes	yes	yes	yes	no	yes
191	female	university	yes	yes	no	no	yes	yes	no	no	no	no	yes	yes	no	no	no	no	no	no	yes	no	yes	no	yes	yes	no	no	yes	no	no	no	no
192	female	university	yes	no	no	no	no	yes	no	no	no	no	yes	yes	no	no	no	no	no	no	yes	no	yes	no	not-sure	yes	no	yes	yes	no	yes	no	no
193	female	university	yes	yes	no	no	yes	yes	no	no	no	no	yes	no	no	no	no	no	yes	no	yes	no	yes	no	no	yes	no	no	yes	no	no	no	no
194	female	university	yes	yes	no	no	yes	yes	no	no	no	no	yes	yes	no	no	no	no	no	not-sure	yes	no	yes	no	yes	yes	no	no	yes	no	no	not-sure	not-sure
195	female	university	yes	no	no	no	no	yes	no	no	no	no	yes	no	no	no	no	no	no	no	yes	no	yes	no	yes	yes	no	no	yes	no	no	no	no
196	female	Post-graduate	yes	no	no	no	yes	yes	no	no	no	no	not-sure	yes	no	no	no	no	no	no	yes	no	yes	no	yes	yes	not-sure	not-sure	yes	not-sure	not-sure	not-sure	not-sure
197	male	university	yes	no	no	no	no	yes	no	no	no	no	yes	no	no	no	no	no	no	no	yes	no	yes	no	yes	yes	yes	yes	yes	yes	yes	no	yes
198	female	university	yes	yes	no	yes	yes	yes	no	no	no	no	yes	yes	no	no	no	no	no	no	not-sure	no	yes	no	not-sure	not-sure	no	no	yes	no	no	no	yes
199	female	Post-graduate	yes	no	no	no	yes	yes	no	no	no	no	yes	yes	yes	yes	no	no	yes	no	no	not-sure	no	not-sure	no	no	yes	yes	yes	yes	yes	yes	yes
200	female	Post-graduate	yes	no	no	yes	yes	yes	no	no	no	no	yes	yes	no	no	no	yes	yes	not-sure	yes	no	not-sure	no	not-sure	yes	no	no	yes	no	no	no	not-sure
201	female	university	yes	no	no	no	yes	yes	no	no	no	no	not-sure	yes	no	no	no	no	no	no	yes	no	not-sure	no	no	yes	no	no	not-sure	no	no	no	yes
202	female	university	yes	yes	no	no	yes	yes	no	no	no	no	yes	no	no	no	no	no	no	not-sure	yes	yes	not-sure	no	not-sure	yes	yes	yes	yes	yes	yes	not-sure	yes
203	female	university	yes	no	no	no	yes	yes	no	no	no	no	yes	yes	no	no	no	no	no	no	yes	no	yes	no	yes	yes	no	no	yes	no	no	no	no
204	female	university	yes	yes	no	no	yes	yes	no	no	no	no	yes	yes	yes	yes	no	no	no	no	yes	no	yes	no	yes	yes	no	not-sure	yes	no	not-sure	no	not-sure
205	female	university	no	no	no	no	yes	yes	no	no	no	no	yes	no	no	no	no	no	no	not-sure	yes	no	yes	no	yes	yes	no	no	yes	no	no	no	no
206	female	university	yes	no	no	no	yes	yes	no	no	no	no	yes	yes	no	no	no	no	no	no	yes	no	yes	no	yes	yes	no	no	yes	no	no	no	no
207	female	Post-graduate	no	no	no	no	no	yes	no	no	no	no	yes	yes	no	no	no	no	no	no	yes	no	yes	no	not-sure	yes	no	no	yes	no	no	no	no
208	female	university	yes	yes	no	no	no	yes	no	no	no	no	yes	no	no	no	no	no	no	no	yes	not-sure	yes	no	not-sure	yes	no	no	yes	no	no	no	not-sure
209	female	Post-graduate	yes	no	no	no	no	no	no	no	no	no	yes	no	no	no	no	no	no	no	yes	no	yes	no	not-sure	yes	no	no	yes	no	no	no	not-sure
210	female	Post-graduate	yes	no	no	no	yes	yes	no	no	no	no	yes	yes	no	no	yes	yes	yes	not-sure	yes	no	not-sure	no	not-sure	yes	no	not-sure	no	no	not-sure	not-sure	not-sure
211	female	Post-graduate	yes	no	no	no	no	yes	no	no	no	no	yes	yes	no	no	no	no	no	no	yes	no	yes	no	yes	yes	no	no	yes	no	no	no	no
212	female	Post-graduate	yes	no	no	no	yes	yes	no	no	no	no	yes	yes	no	no	no	no	no	no	yes	no	yes	no	yes	yes	no	no	no	no	no	no	no
213	female	university	yes	yes	no	no	yes	yes	no	no	no	no	not-sure	yes	no	no	no	no	no	no	yes	no	yes	no	yes	yes	no	no	no	no	no	no	yes
214	male	university	no	no	no	no	no	yes	no	no	no	no	yes	yes	no	no	no	no	no	no	yes	no	yes	no	yes	yes	yes	yes	no	yes	yes	no	yes
215	female	Post-graduate	no	no	no	no	no	yes	no	no	no	no	yes	yes	no	no	no	no	no	no	yes	no	yes	no	yes	yes	no	no	yes	no	no	no	no
216	female	university	no	no	no	no	no	yes	no	no	no	no	yes	yes	no	no	no	no	yes	no	yes	no	yes	no	yes	yes	no	no	yes	no	no	no	no
217	female	university	no	no	yes	no	yes	yes	no	no	no	no	yes	yes	no	no	no	no	no	no	yes	no	yes	no	no	yes	no	no	yes	no	no	no	no
218	female	university	yes	yes	no	no	no	yes	no	no	no	no	yes	no	no	no	no	no	no	not-sure	yes	no	not-sure	no	not-sure	yes	not-sure	no	yes	not-sure	no	not-sure	yes
219	female	university	yes	yes	no	yes	yes	yes	no	no	no	no	yes	yes	no	yes	no	no	no	no	yes	no	yes	no	yes	yes	no	no	yes	no	no	no	yes
220	female	university	no	no	no	no	no	yes	no	no	no	no	yes	yes	no	no	no	no	no	no	yes	no	yes	no	yes	yes	no	no	yes	no	no	no	no
221	female	university	yes	yes	no	no	no	yes	no	no	no	no	yes	yes	no	no	no	no	no	no	yes	no	no	no	no	yes	no	no	yes	no	no	no	no
222	female	Post-graduate	yes	yes	yes	no	no	yes	no	no	no	no	yes	no	yes	yes	yes	yes	yes	no	yes	no	yes	no	yes	yes	not-sure	not-sure	yes	not-sure	not-sure	no	no
223	female	university	yes	yes	no	no	no	yes	no	no	no	no	yes	no	no	no	no	no	no	no	yes	not-sure	yes	no	not-sure	yes	no	no	yes	no	no	no	not-sure
224	male	university	yes	yes	yes	yes	yes	yes	no	no	no	no	yes	yes	no	no	yes	yes	yes	yes	yes	no	no	no	no	yes	no	no	yes	no	no	no	yes
225	female	university	yes	no	yes	no	no	yes	no	no	no	no	yes	no	no	no	yes	no	yes	not-sure	yes	no	not-sure	no	no	yes	no	no	yes	no	no	no	yes
226	female	university	no	no	no	no	no	yes	no	no	no	no	not-sure	yes	no	no	no	no	no	no	not-sure	no	not-sure	no	not-sure	yes	not-sure	not-sure	yes	not-sure	not-sure	no	not-sure
227	male	university	yes	yes	no	no	yes	yes	no	no	no	no	yes	yes	no	yes	yes	no	yes	no	yes	no	yes	no	yes	yes	no	no	yes	no	no	no	no
228	female	university	yes	yes	no	no	yes	yes	no	no	no	no	no	yes	no	no	no	no	no	no	yes	no	not-sure	no	not-sure	yes	no	no	yes	no	no	no	no
229	male	Post-graduate	no	no	no	no	no	yes	no	no	no	no	yes	yes	no	no	no	no	no	yes	yes	no	yes	no	yes	yes	no	no	yes	no	no	no	no
230	female	university	yes	no	no	no	no	yes	no	no	no	no	yes	yes	no	no	no	no	no	no	yes	no	no	no	no	yes	no	no	yes	no	no	no	no
231	male	university	no	no	yes	no	yes	yes	no	no	no	no	yes	yes	no	no	no	no	no	no	yes	no	yes	no	yes	yes	yes	yes	yes	yes	yes	yes	yes
232	male	university	no	no	no	no	no	yes	no	no	no	no	yes	yes	no	no	no	no	no	no	yes	no	yes	no	yes	yes	yes	no	yes	yes	no	no	no
233	female	university	yes	yes	no	no	no	yes	no	no	no	no	yes	no	no	no	no	no	no	no	yes	no	not-sure	no	not-sure	yes	no	no	yes	no	no	no	yes
234	female	university	yes	no	no	no	yes	yes	no	no	no	no	yes	no	no	no	no	no	no	no	yes	no	yes	no	yes	yes	no	no	yes	no	no	no	no
235	male	university	yes	yes	no	no	yes	yes	no	no	no	no	not-sure	yes	no	no	no	no	yes	no	yes	no	yes	no	yes	yes	no	not-sure	yes	no	not-sure	not-sure	yes
236	male	university	yes	no	no	no	no	yes	no	no	no	no	no	no	no	no	no	no	no	no	yes	no	yes	no	no	yes	yes	yes	yes	yes	yes	no	no
237	male	university	yes	yes	yes	yes	yes	yes	no	no	no	no	yes	yes	no	no	yes	yes	yes	no	yes	no	yes	no	yes	yes	yes	yes	yes	yes	yes	yes	no
238	female	university	yes	yes	no	no	yes	yes	no	no	no	no	yes	yes	no	no	no	no	no	no	yes	no	yes	no	yes	yes	no	no	yes	no	no	no	not-sure
239	female	university	yes	yes	no	no	yes	yes	no	no	no	no	yes	no	no	yes	no	no	no	not-sure	yes	not-sure	no	no	no	not-sure	yes	yes	yes	yes	yes	yes	yes
240	female	university	yes	no	no	no	no	no	no	no	no	no	yes	no	no	no	no	no	no	yes	not-sure	not-sure	not-sure	not-sure	not-sure	not-sure	not-sure	not-sure	yes	not-sure	not-sure	not-sure	not-sure
241	female	university	yes	no	no	no	no	yes	no	no	no	no	yes	no	no	no	yes	no	yes	no	yes	no	yes	no	yes	yes	no	no	yes	no	no	no	no
242	female	university	yes	yes	no	no	yes	yes	no	no	no	no	yes	no	no	no	no	no	no	not-sure	no	no	no	no	no	not-sure	no	no	yes	no	no	no	yes
243	female	university	yes	yes	no	no	yes	yes	no	no	no	no	yes	yes	no	no	no	no	yes	no	yes	no	yes	no	no	yes	no	no	yes	no	no	no	no
244	female	university	yes	no	no	no	no	yes	no	no	no	no	no	no	no	no	no	no	no	no	yes	no	not-sure	no	no	yes	not-sure	not-sure	yes	not-sure	not-sure	not-sure	yes
245	female	university	yes	yes	no	no	no	no	no	no	no	no	yes	no	no	no	yes	no	yes	no	yes	no	yes	no	yes	yes	no	no	no	no	no	no	no
246	female	university	yes	no	no	no	no	yes	no	no	no	no	yes	no	no	no	yes	no	no	not-sure	yes	no	not-sure	no	not-sure	yes	no	no	yes	no	no	no	yes
247	female	university	yes	yes	yes	yes	no	yes	no	no	no	no	yes	no	no	no	no	no	no	no	yes	no	yes	no	yes	yes	no	no	yes	no	no	no	not-sure
248	female	Post-graduate	yes	no	no	no	yes	yes	no	no	no	no	not-sure	no	no	no	no	no	no	not-sure	not-sure	not-sure	not-sure	no	not-sure	yes	no	no	yes	no	no	no	yes
249	female	university	yes	no	no	no	no	yes	no	no	no	no	yes	no	no	no	no	no	no	no	yes	no	yes	no	yes	yes	no	no	yes	no	no	yes	yes
250	female	Post-graduate	yes	no	no	no	no	yes	no	no	no	no	not-sure	yes	no	yes	yes	no	yes	yes	yes	no	yes	no	yes	yes	not-sure	not-sure	not-sure	not-sure	not-sure	no	not-sure
251	male	Post-graduate	no	no	no	no	yes	yes	no	no	no	no	yes	no	no	no	yes	yes	yes	no	yes	no	yes	no	yes	yes	no	no	yes	no	no	no	no
252	female	university	yes	yes	no	no	yes	yes	no	no	no	no	yes	yes	no	no	no	no	no	not-sure	yes	no	yes	no	yes	yes	no	no	yes	no	no	no	no
253	female	Post-graduate	yes	no	no	yes	yes	yes	no	no	no	no	yes	yes	no	no	no	no	no	no	yes	no	yes	no	yes	yes	not-sure	not-sure	no	not-sure	not-sure	not-sure	not-sure
254	female	university	no	no	no	no	no	yes	no	no	no	no	no	yes	no	yes	no	no	yes	no	yes	no	yes	no	yes	yes	yes	yes	yes	yes	yes	yes	yes
255	female	university	yes	yes	no	no	yes	yes	no	no	no	no	yes	no	no	no	yes	no	yes	no	yes	no	not-sure	no	no	yes	no	no	yes	no	no	no	yes
256	female	university	yes	no	no	no	no	yes	no	no	no	no	not-sure	no	yes	yes	no	no	no	no	yes	no	yes	no	yes	yes	yes	yes	yes	yes	yes	yes	yes
257	female	university	no	no	no	no	no	yes	no	no	no	no	yes	yes	no	no	yes	no	yes	no	yes	no	yes	no	yes	yes	no	no	yes	no	no	no	not-sure
258	female	Post-graduate	yes	yes	no	yes	yes	yes	no	no	no	no	yes	yes	no	no	yes	no	yes	no	yes	no	yes	no	yes	yes	no	not-sure	yes	no	not-sure	yes	yes
259	female	Preparatory school	yes	yes	no	no	yes	no	not-sure	no	no	no	yes	yes	no	no	yes	no	no	not-sure	not-sure	no	not-sure	no	not-sure	yes	no	no	yes	no	no	no	yes
260	female	university	no	no	no	no	yes	yes	no	no	no	no	yes	no	no	no	no	no	no	no	yes	no	yes	no	yes	yes	no	no	yes	no	no	no	no
261	male	university	yes	no	no	no	yes	yes	no	no	no	no	yes	yes	no	no	no	no	no	not-sure	yes	no	not-sure	no	no	not-sure	no	no	yes	no	no	no	not-sure
262	male	Post-graduate	no	no	no	no	no	yes	no	no	no	no	yes	yes	no	no	no	yes	yes	no	yes	no	yes	no	yes	yes	yes	yes	yes	yes	yes	yes	not-sure
263	female	university	yes	yes	no	yes	yes	yes	no	no	no	no	yes	yes	no	no	yes	no	yes	no	yes	no	yes	no	yes	yes	no	no	yes	no	no	no	no
264	female	university	yes	no	no	no	yes	yes	no	no	not-sure	no	yes	yes	no	no	no	no	no	no	yes	no	not-sure	no	no	yes	no	no	no	no	no	no	no
265	male	university	no	yes	no	no	no	yes	no	no	no	no	yes	no	no	yes	no	no	no	not-sure	yes	yes	no	no	not-sure	not-sure	yes	yes	yes	yes	yes	yes	yes
266	female	Post-graduate	yes	yes	no	no	no	yes	no	no	no	no	yes	no	no	yes	no	no	yes	not-sure	yes	not-sure	not-sure	not-sure	not-sure	yes	not-sure	yes	yes	not-sure	yes	yes	yes
267	female	university	yes	no	no	no	no	yes	no	no	no	no	no	yes	yes	yes	yes	yes	yes	no	yes	no	not-sure	no	no	yes	no	no	no	no	no	no	no
268	female	university	no	no	no	no	yes	yes	no	no	no	no	yes	no	no	no	no	no	no	no	yes	no	yes	no	yes	yes	no	no	yes	no	no	no	not-sure
269	female	university	yes	yes	yes	no	yes	yes	no	not-sure	no	no	yes	no	no	no	no	no	no	no	yes	not-sure	yes	no	yes	yes	no	no	not-sure	no	no	no	yes
270	male	university	yes	yes	no	no	yes	yes	no	no	no	no	yes	no	no	no	yes	no	yes	no	yes	not-sure	not-sure	yes	no	yes	no	yes	yes	no	yes	no	not-sure
271	male	High school	yes	no	no	no	yes	yes	no	no	no	no	yes	yes	no	no	no	no	no	no	yes	no	yes	no	not-sure	yes	yes	no	yes	yes	no	no	no
272	male	Post-graduate	yes	yes	no	no	yes	yes	no	no	no	no	no	no	no	yes	no	no	yes	no	yes	not-sure	yes	no	not-sure	yes	no	no	yes	no	no	no	yes
273	male	Post-graduate	yes	no	no	no	yes	yes	no	no	no	no	yes	yes	no	no	no	no	no	no	yes	no	not-sure	no	not-sure	not-sure	yes	yes	yes	yes	yes	yes	yes
274	female	university	yes	no	no	yes	yes	yes	no	no	no	no	yes	yes	no	no	no	no	no	no	yes	not-sure	yes	no	yes	yes	not-sure	no	not-sure	not-sure	no	not-sure	not-sure
275	female	university	no	no	no	no	yes	yes	no	no	no	no	yes	yes	no	no	no	no	no	no	yes	no	yes	no	yes	yes	no	no	yes	no	no	no	not-sure
276	female	university	no	yes	no	no	yes	yes	no	no	no	no	yes	no	no	no	yes	no	no	no	yes	no	yes	no	yes	yes	no	no	yes	no	no	no	no
277	female	Post-graduate	yes	no	no	no	yes	yes	no	no	no	no	yes	no	no	no	yes	yes	yes	no	yes	no	not-sure	no	not-sure	not-sure	no	yes	yes	no	yes	no	yes
278	female	university	yes	yes	no	no	no	yes	no	no	no	no	yes	yes	no	yes	yes	no	yes	no	not-sure	yes	not-sure	no	not-sure	yes	no	no	yes	no	no	yes	yes
279	female	university	no	yes	no	no	no	yes	no	no	no	no	yes	no	no	no	no	no	no	yes	yes	not-sure	not-sure	no	not-sure	not-sure	no	no	no	no	no	no	no
280	female	university	yes	no	no	no	yes	yes	no	no	no	no	yes	no	no	no	no	no	no	no	yes	no	yes	no	yes	yes	not-sure	not-sure	yes	not-sure	not-sure	not-sure	yes
281	female	university	yes	no	no	no	yes	yes	no	no	no	no	yes	no	no	no	no	no	no	no	yes	no	yes	no	yes	yes	no	no	yes	no	no	no	no
282	male	university	yes	no	no	no	no	yes	no	no	no	no	yes	no	no	no	no	no	no	no	yes	yes	yes	yes	yes	yes	no	no	yes	no	no	no	no
283	male	university	yes	no	no	no	no	yes	no	no	no	no	yes	no	no	no	no	no	no	no	yes	no	yes	no	yes	yes	no	no	yes	no	no	no	no
284	female	university	yes	no	no	no	no	yes	no	no	no	no	not-sure	no	no	yes	yes	no	yes	not-sure	yes	no	yes	no	yes	yes	yes	yes	yes	yes	yes	yes	yes
285	male	Primary school	no	no	no	no	yes	yes	not-sure	not-sure	not-sure	not-sure	yes	no	no	no	yes	no	no	yes	yes	no	yes	yes	yes	yes	no	no	yes	no	no	no	no
286	male	High school	yes	yes	no	no	yes	yes	no	no	no	no	yes	no	no	no	yes	yes	yes	no	yes	no	yes	no	yes	yes	no	not-sure	not-sure	no	not-sure	not-sure	not-sure
287	male	High school	yes	no	no	no	no	yes	no	no	no	no	yes	no	no	no	no	no	no	no	yes	no	yes	no	yes	yes	yes	no	yes	yes	no	yes	no
288	male	university	yes	yes	no	no	no	yes	no	no	no	no	yes	no	no	no	no	no	no	no	yes	no	no	no	no	yes	no	no	yes	no	no	no	yes
289	female	university	yes	yes	no	no	yes	yes	no	no	no	no	yes	no	no	no	yes	no	yes	no	yes	yes	yes	yes	yes	yes	no	no	yes	no	no	no	yes
290	female	university	yes	yes	no	no	yes	yes	no	no	no	no	yes	yes	no	no	no	no	no	no	yes	no	yes	no	yes	yes	no	no	no	no	no	no	no
291	male	university	no	no	no	no	no	yes	no	no	no	no	not-sure	yes	no	no	no	no	no	no	yes	no	yes	no	yes	yes	no	no	no	no	no	no	no
292	male	university	yes	no	no	no	no	yes	no	no	no	no	yes	no	no	no	yes	no	yes	no	yes	no	yes	no	yes	yes	no	no	no	no	no	no	no
293	male	university	yes	yes	no	no	no	yes	no	no	no	no	yes	no	no	no	no	no	no	no	yes	no	yes	no	yes	yes	no	no	yes	no	no	no	no
294	male	university	no	no	no	no	no	yes	no	no	no	no	no	yes	no	yes	yes	no	no	no	yes	no	yes	no	yes	yes	no	no	yes	no	no	no	no
295	male	Post-graduate	no	no	no	no	no	yes	no	no	no	no	yes	yes	no	no	no	no	no	no	yes	no	yes	no	not-sure	yes	yes	yes	yes	yes	yes	no	no
296	male	university	no	no	no	no	no	yes	no	no	no	no	not-sure	yes	no	no	no	no	no	no	yes	no	yes	no	yes	yes	not-sure	not-sure	yes	not-sure	not-sure	not-sure	yes
297	male	university	yes	no	no	yes	yes	yes	no	no	no	no	no	yes	no	no	no	no	no	no	yes	no	yes	no	yes	yes	no	not-sure	yes	no	not-sure	not-sure	not-sure
298	male	Post-graduate	no	no	no	no	yes	yes	not-sure	no	no	no	not-sure	yes	no	no	no	no	no	not-sure	not-sure	not-sure	yes	no	no	yes	yes	yes	yes	yes	yes	not-sure	yes
299	female	university	yes	yes	no	no	no	yes	not-sure	no	no	no	yes	yes	no	no	no	no	no	yes	yes	no	no	no	no	not-sure	no	no	yes	no	no	no	no
300	female	university	yes	yes	no	no	no	yes	no	no	no	no	yes	no	no	no	no	yes	no	no	yes	no	yes	no	yes	yes	yes	yes	yes	yes	yes	yes	yes
301	female	university	yes	yes	no	no	yes	yes	no	no	no	no	yes	no	no	no	no	no	no	yes	yes	no	yes	no	yes	yes	no	no	yes	no	no	no	yes
302	female	university	yes	no	yes	no	no	yes	no	no	no	no	yes	yes	no	no	no	no	no	no	yes	no	yes	no	yes	yes	no	no	yes	no	no	no	yes
303	female	university	yes	no	no	no	no	no	no	no	no	no	yes	no	no	yes	no	no	no	yes	yes	no	yes	no	yes	yes	yes	yes	no	yes	yes	no	yes
304	male	university	no	no	no	no	yes	no	no	no	no	no	yes	no	no	no	no	no	no	no	yes	no	no	no	yes	yes	no	no	yes	no	no	no	no
305	male	High school	yes	no	no	no	no	no	yes	no	no	no	yes	no	no	no	yes	no	no	yes	yes	yes	yes	no	yes	yes	no	no	yes	no	no	no	no
306	female	university	yes	yes	no	no	yes	yes	no	no	no	no	not-sure	yes	no	no	yes	yes	yes	no	not-sure	no	not-sure	no	not-sure	yes	no	no	yes	no	no	no	not-sure
307	male	university	yes	yes	no	yes	no	yes	no	no	no	no	yes	no	no	no	no	no	no	no	yes	no	no	no	no	yes	no	yes	yes	no	yes	no	no
308	female	Post-graduate	yes	no	no	no	yes	no	no	no	no	no	yes	yes	no	no	no	no	no	no	yes	no	no	no	no	no	no	no	yes	no	no	no	no
309	female	university	yes	yes	no	no	yes	yes	yes	no	no	no	yes	no	no	no	no	no	no	no	yes	no	yes	no	yes	yes	yes	no	no	yes	no	no	no
310	female	university	yes	no	no	no	no	yes	no	no	no	no	yes	no	no	no	no	no	no	yes	yes	no	yes	no	yes	yes	no	no	yes	no	no	no	no
311	female	university	yes	yes	no	no	yes	yes	no	no	no	no	yes	yes	no	yes	no	no	yes	no	yes	no	no	no	no	yes	no	no	yes	no	no	no	no
312	female	university	yes	no	no	no	no	yes	no	no	not-sure	no	yes	no	no	no	no	no	no	yes	yes	no	not-sure	no	no	yes	no	no	yes	no	no	yes	not-sure
313	female	Post-graduate	no	no	no	no	yes	yes	no	no	no	no	yes	no	no	no	no	no	no	no	yes	no	yes	no	no	yes	no	no	yes	no	no	no	no
314	female	university	yes	yes	no	yes	yes	no	no	no	no	no	not-sure	no	no	no	yes	no	no	no	yes	no	yes	no	yes	yes	no	yes	yes	no	yes	no	yes
315	female	university	yes	yes	no	no	yes	yes	no	no	no	no	yes	no	yes	no	yes	yes	no	yes	yes	not-sure	yes	no	yes	yes	yes	yes	yes	yes	yes	not-sure	not-sure
316	male	High school	yes	no	no	no	yes	yes	no	no	no	no	not-sure	no	no	no	no	no	no	no	yes	no	yes	no	not-sure	not-sure	no	no	yes	no	no	no	not-sure
317	female	university	yes	yes	no	no	yes	yes	no	no	no	no	yes	no	no	no	no	no	no	no	yes	no	yes	no	no	yes	no	no	yes	no	no	no	no
318	female	university	yes	yes	no	no	yes	yes	no	no	no	no	yes	no	no	no	no	no	no	no	yes	not-sure	not-sure	no	not-sure	yes	no	no	yes	no	no	no	no
319	male	Post-graduate	no	yes	no	no	no	no	no	no	no	no	yes	no	no	no	no	no	no	no	yes	no	yes	no	yes	yes	yes	yes	yes	yes	yes	yes	yes
320	male	university	yes	yes	no	no	no	yes	no	no	no	no	not-sure	no	yes	yes	no	no	no	no	yes	no	no	no	no	yes	no	no	yes	no	no	no	yes
321	male	university	yes	yes	no	no	yes	yes	no	no	no	no	yes	yes	yes	yes	no	yes	yes	no	yes	no	yes	no	yes	yes	no	no	no	no	no	no	not-sure
322	male	university	yes	yes	no	no	yes	yes	no	no	no	no	yes	yes	no	no	no	no	no	not-sure	yes	no	yes	no	yes	yes	no	no	yes	no	no	no	not-sure
323	male	university	yes	no	no	no	no	yes	no	no	no	no	yes	no	no	no	no	no	no	no	no	no	yes	no	yes	yes	no	no	yes	no	no	no	no
324	male	Post-graduate	yes	no	no	yes	yes	yes	no	no	no	no	yes	yes	no	yes	no	yes	no	no	yes	no	yes	no	not-sure	yes	no	not-sure	not-sure	no	not-sure	not-sure	yes
325	male	university	yes	yes	yes	no	yes	yes	no	not-sure	no	no	yes	no	no	no	yes	no	no	no	yes	no	yes	no	yes	yes	no	no	yes	no	no	no	yes
326	male	university	yes	yes	no	no	yes	yes	no	yes	no	no	no	no	no	no	yes	no	no	not-sure	yes	no	not-sure	no	no	not-sure	no	no	yes	no	no	no	not-sure
327	female	university	yes	no	no	no	no	yes	no	no	no	no	not-sure	no	no	no	no	no	no	yes	not-sure	no	yes	no	yes	yes	no	no	yes	no	no	no	no
328	male	university	no	no	no	no	yes	yes	no	no	no	no	not-sure	no	yes	yes	yes	yes	yes	no	yes	no	no	no	no	yes	yes	yes	yes	yes	yes	no	yes
329	female	Post-graduate	yes	no	no	no	no	yes	no	no	no	no	no	no	no	yes	yes	no	yes	no	yes	no	no	no	no	not-sure	yes	yes	yes	yes	yes	not-sure	yes
330	male	university	yes	no	no	yes	yes	yes	no	no	no	no	yes	no	no	no	no	no	yes	no	yes	no	not-sure	no	not-sure	yes	no	no	no	no	no	not-sure	no
331	female	university	yes	no	no	no	yes	yes	no	no	no	no	not-sure	no	no	yes	no	no	no	yes	yes	yes	not-sure	yes	no	yes	no	not-sure	yes	no	not-sure	no	yes
332	male	university	yes	yes	no	no	yes	yes	no	no	no	no	yes	no	no	no	no	no	yes	no	yes	no	yes	no	yes	yes	no	yes	yes	no	yes	yes	yes
333	female	university	yes	no	no	no	yes	yes	no	no	no	no	yes	no	no	no	no	no	no	no	yes	no	yes	no	yes	yes	no	no	yes	no	no	no	no
334	female	university	yes	yes	no	no	yes	yes	no	no	no	no	yes	yes	no	no	no	no	no	not-sure	yes	no	yes	no	yes	yes	no	no	yes	no	no	no	no
335	male	university	yes	no	no	no	yes	yes	no	no	no	no	yes	no	no	no	no	no	no	no	yes	no	yes	no	no	yes	no	no	yes	no	no	no	no
336	female	university	yes	no	no	no	yes	yes	no	no	no	no	yes	no	no	no	no	no	no	no	yes	no	yes	no	no	yes	no	no	yes	no	no	no	no
337	male	university	yes	yes	no	no	no	yes	no	no	no	no	yes	no	no	yes	yes	no	yes	not-sure	yes	no	not-sure	no	no	yes	yes	yes	yes	yes	yes	yes	yes
338	female	university	yes	yes	no	no	yes	yes	no	no	no	no	no	yes	no	no	no	no	no	no	yes	no	yes	no	yes	yes	no	no	yes	no	no	no	no
339	female	Post-graduate	no	no	no	no	no	yes	no	no	no	no	yes	yes	no	yes	no	no	yes	no	yes	no	yes	no	yes	yes	not-sure	not-sure	yes	not-sure	not-sure	not-sure	not-sure
340	female	university	yes	no	no	no	yes	yes	no	no	no	no	yes	no	no	yes	yes	no	yes	yes	yes	no	no	no	no	yes	no	no	yes	no	no	no	no
341	female	Post-graduate	no	no	no	no	no	yes	yes	no	no	no	yes	yes	no	no	no	no	no	no	yes	no	yes	no	no	yes	no	no	yes	no	no	no	yes
342	female	High school	yes	yes	no	yes	yes	yes	no	no	no	no	yes	no	no	yes	yes	no	no	no	yes	no	yes	no	yes	yes	no	no	yes	no	no	no	no
343	male	High school	yes	yes	no	no	yes	yes	no	no	no	no	yes	yes	no	no	no	no	no	not-sure	yes	no	yes	no	yes	yes	no	no	yes	no	no	no	no
344	male	university	yes	no	no	no	no	yes	not-sure	no	no	no	yes	no	no	no	no	no	no	no	yes	no	yes	not-sure	no	yes	no	no	yes	no	no	no	not-sure
345	male	High school	yes	yes	no	no	no	yes	no	no	no	no	yes	yes	no	no	no	no	no	no	yes	no	no	no	yes	yes	no	no	yes	no	no	no	not-sure
346	male	High school	yes	no	no	no	no	no	no	no	no	no	yes	no	yes	no	yes	no	no	yes	yes	no	no	no	no	yes	no	no	yes	no	no	no	yes
347	male	university	yes	yes	no	no	no	yes	no	no	no	no	yes	no	no	no	no	no	no	no	yes	no	no	no	no	yes	yes	yes	yes	yes	yes	yes	no
348	female	university	yes	yes	no	no	yes	yes	no	no	no	no	yes	no	no	no	no	no	no	no	yes	no	yes	no	yes	yes	no	no	yes	no	no	no	no
349	female	university	yes	yes	yes	yes	yes	yes	no	no	no	no	yes	yes	yes	yes	yes	yes	yes	yes	yes	no	not-sure	no	no	yes	no	no	yes	no	no	no	yes
350	female	university	yes	no	no	no	no	yes	no	no	no	no	yes	yes	no	no	no	no	no	no	yes	no	not-sure	no	not-sure	yes	no	not-sure	yes	no	not-sure	no	not-sure
351	female	university	yes	no	no	no	yes	yes	no	no	no	no	yes	no	no	yes	no	no	yes	no	yes	no	no	no	no	yes	no	no	yes	no	no	no	no
352	female	university	yes	no	no	no	no	yes	no	no	no	no	yes	no	yes	yes	yes	yes	yes	no	yes	no	yes	no	yes	yes	no	no	yes	no	no	no	no
353	female	Post-graduate	yes	yes	no	yes	yes	yes	no	no	no	no	yes	yes	no	no	yes	no	yes	not-sure	yes	no	no	no	no	yes	no	no	not-sure	no	no	no	not-sure
354	female	university	yes	yes	no	no	yes	yes	no	no	no	no	yes	yes	no	no	no	no	no	no	yes	no	no	no	no	yes	no	not-sure	yes	no	not-sure	not-sure	yes
355	female	Primary school	yes	no	no	no	no	no	not-sure	no	not-sure	no	not-sure	no	no	no	no	no	no	not-sure	not-sure	not-sure	not-sure	not-sure	not-sure	not-sure	no	not-sure	yes	no	not-sure	not-sure	not-sure
356	female	university	yes	no	no	no	no	no	no	no	no	no	yes	no	no	no	no	no	no	no	yes	no	not-sure	no	not-sure	yes	yes	yes	yes	yes	yes	no	yes
357	male	Post-graduate	yes	no	no	no	no	yes	yes	no	not-sure	no	yes	no	no	no	no	no	no	not-sure	yes	yes	yes	yes	yes	yes	yes	no	yes	yes	no	no	yes
358	female	Post-graduate	no	no	no	no	yes	yes	no	no	no	no	not-sure	yes	no	no	no	no	no	no	yes	no	yes	no	yes	yes	no	no	yes	no	no	no	no
359	male	High school	no	no	no	no	no	yes	no	no	no	no	yes	yes	no	no	yes	yes	yes	no	yes	no	yes	no	no	yes	yes	yes	yes	yes	yes	no	no
360	male	High school	no	no	no	no	no	yes	no	no	no	no	yes	yes	no	no	yes	yes	yes	no	yes	no	yes	no	no	yes	yes	yes	yes	yes	yes	no	no
361	female	Post-graduate	no	no	no	no	yes	yes	no	no	no	no	yes	yes	no	no	no	no	no	no	yes	no	yes	no	yes	yes	no	no	yes	no	no	no	no
362	female	university	yes	yes	no	no	no	yes	no	no	no	no	yes	no	no	no	no	no	no	not-sure	yes	no	yes	no	yes	yes	no	no	yes	no	no	no	not-sure
363	female	university	yes	no	no	no	no	yes	no	no	no	no	yes	yes	no	no	no	no	no	not-sure	yes	no	yes	no	yes	yes	no	no	yes	no	no	no	yes
364	male	Preparatory school	yes	no	no	no	no	no	no	no	no	no	not-sure	no	no	no	no	no	no	not-sure	yes	no	no	no	no	yes	no	no	no	no	no	no	no
365	female	High school	yes	no	no	no	no	yes	no	no	no	no	yes	yes	no	yes	no	no	no	not-sure	yes	no	yes	no	yes	yes	yes	not-sure	yes	yes	not-sure	no	yes
366	male	university	no	no	no	no	yes	yes	no	no	no	no	yes	yes	no	no	no	no	no	no	yes	no	yes	no	yes	yes	no	no	yes	no	no	no	no
367	female	university	no	no	no	no	no	no	not-sure	no	not-sure	no	yes	yes	no	no	no	no	no	not-sure	yes	no	yes	no	not-sure	yes	no	no	yes	no	no	no	not-sure
368	female	university	yes	yes	no	no	yes	yes	no	no	no	no	yes	yes	no	no	no	no	yes	not-sure	yes	no	yes	no	yes	yes	no	no	yes	no	no	no	no
369	female	High school	yes	yes	no	no	yes	yes	no	no	no	no	yes	no	no	no	no	no	no	no	yes	no	yes	no	yes	yes	no	no	yes	no	no	no	no
370	male	High school	yes	yes	no	no	no	yes	no	no	no	no	no	no	no	yes	no	no	no	no	yes	no	yes	no	yes	yes	no	no	yes	no	no	no	not-sure
371	female	university	yes	no	no	no	no	yes	no	no	no	no	not-sure	no	no	no	no	no	no	no	yes	no	yes	no	yes	yes	not-sure	yes	yes	not-sure	yes	yes	yes
372	male	Primary school	no	yes	no	no	no	yes	yes	no	not-sure	not-sure	yes	no	no	no	no	no	no	yes	yes	no	yes	no	yes	yes	no	no	yes	no	no	no	not-sure
373	male	university	yes	no	no	no	no	yes	no	no	no	no	yes	no	no	no	no	no	no	yes	yes	yes	no	no	no	no	yes	yes	yes	yes	yes	no	yes
374	female	university	yes	no	no	no	no	yes	no	no	no	no	yes	no	no	no	no	no	no	not-sure	yes	no	yes	no	yes	yes	no	no	no	no	no	no	no
375	female	Primary school	yes	no	no	no	no	no	no	no	no	no	yes	yes	no	no	no	yes	yes	no	yes	no	no	no	no	yes	no	yes	yes	no	yes	yes	yes
376	male	university	yes	no	no	no	yes	yes	no	no	no	no	no	yes	no	no	no	no	no	yes	yes	no	no	no	no	yes	no	no	yes	no	no	no	no
377	female	Post-graduate	yes	no	no	no	yes	yes	no	no	no	no	yes	yes	no	no	no	no	no	no	no	no	no	no	no	yes	no	no	yes	no	no	no	no
378	female	Post-graduate	no	no	no	no	yes	yes	yes	not-sure	no	no	not-sure	yes	no	yes	yes	no	yes	no	yes	no	no	no	no	yes	no	no	yes	no	no	no	no
379	female	Post-graduate	yes	yes	no	no	yes	yes	no	no	no	no	yes	yes	no	yes	no	no	no	no	yes	no	not-sure	no	not-sure	yes	no	no	yes	no	no	no	no
380	female	Post-graduate	no	yes	no	no	no	yes	no	no	no	no	yes	no	no	yes	yes	no	yes	no	yes	no	yes	no	not-sure	yes	no	yes	yes	no	yes	yes	no
381	female	Post-graduate	no	no	no	no	no	yes	no	no	no	no	yes	yes	yes	yes	no	no	no	not-sure	yes	no	yes	no	not-sure	yes	no	no	yes	no	no	no	yes
382	female	Post-graduate	yes	no	no	no	no	yes	no	no	no	no	not-sure	yes	yes	yes	yes	yes	yes	no	yes	yes	no	yes	no	not-sure	yes	yes	yes	yes	yes	yes	yes
383	female	university	yes	yes	no	no	no	yes	no	no	no	no	yes	yes	yes	no	no	yes	yes	not-sure	yes	no	no	no	no	yes	no	yes	yes	no	yes	no	not-sure
384	female	university	yes	yes	no	no	yes	no	no	no	no	no	yes	yes	no	no	no	no	no	no	yes	no	no	no	no	yes	no	no	yes	no	no	no	yes
385	female	Post-graduate	yes	yes	no	no	yes	yes	no	no	no	no	yes	no	no	no	no	no	no	no	yes	no	not-sure	no	not-sure	yes	no	no	yes	no	no	no	not-sure
386	female	university	yes	no	no	no	yes	yes	no	no	no	no	yes	no	no	no	no	no	no	no	yes	no	yes	no	yes	yes	no	no	yes	no	no	no	no
387	female	university	no	no	no	no	no	yes	no	no	no	no	yes	yes	no	no	no	no	no	no	yes	no	yes	no	yes	yes	no	no	yes	no	no	no	no
388	female	High school	yes	no	no	no	yes	yes	no	no	no	no	yes	no	no	no	no	no	no	not-sure	yes	no	yes	not-sure	yes	yes	no	not-sure	yes	no	not-sure	not-sure	yes
389	male	university	yes	yes	yes	no	yes	yes	no	no	no	no	yes	no	no	no	no	no	no	not-sure	yes	no	yes	no	yes	yes	no	no	not-sure	no	no	no	not-sure
390	female	Post-graduate	no	no	no	no	no	yes	no	no	no	no	yes	yes	yes	yes	no	no	no	no	yes	no	yes	no	yes	yes	no	no	yes	no	no	no	no
391	female	Post-graduate	yes	yes	no	no	yes	no	no	no	no	no	yes	no	no	no	no	no	no	no	yes	no	yes	no	yes	yes	no	no	yes	no	no	no	no
392	female	Post-graduate	yes	no	no	no	yes	yes	no	no	no	no	yes	yes	no	no	no	no	no	not-sure	yes	no	yes	no	yes	yes	no	no	yes	no	no	no	no
393	female	Post-graduate	yes	yes	no	no	yes	yes	no	no	no	no	yes	no	no	no	no	no	yes	yes	yes	no	not-sure	no	not-sure	yes	no	no	no	no	no	no	not-sure
394	female	university	yes	yes	no	no	yes	yes	no	no	no	no	yes	no	yes	no	yes	yes	yes	no	yes	no	yes	no	yes	yes	no	no	yes	no	no	no	no
395	female	university	yes	no	no	no	no	yes	no	no	no	no	yes	no	no	no	no	yes	no	not-sure	not-sure	not-sure	yes	yes	not-sure	yes	no	not-sure	yes	no	not-sure	not-sure	yes
396	female	university	yes	no	no	no	yes	yes	no	no	no	no	yes	no	yes	yes	no	no	no	yes	yes	no	not-sure	no	not-sure	not-sure	yes	yes	yes	yes	yes	yes	not-sure
397	female	High school	yes	yes	no	no	yes	yes	not-sure	not-sure	not-sure	no	yes	no	no	no	no	no	no	no	not-sure	yes	yes	no	yes	yes	no	no	yes	no	no	no	not-sure
398	female	university	yes	yes	no	no	no	yes	no	no	no	no	yes	yes	no	no	yes	no	yes	not-sure	not-sure	not-sure	not-sure	not-sure	yes	yes	yes	yes	no	yes	yes	yes	yes
399	male	university	yes	yes	no	no	no	yes	not-sure	no	no	no	not-sure	yes	yes	yes	yes	no	yes	not-sure	not-sure	yes	yes	yes	yes	yes	yes	yes	yes	yes	yes	yes	yes
400	female	university	yes	yes	no	no	no	yes	no	no	no	no	no	yes	no	no	no	no	no	not-sure	yes	no	yes	no	yes	yes	yes	yes	not-sure	yes	yes	not-sure	yes
401	female	university	yes	no	no	no	yes	yes	no	no	no	no	yes	no	no	no	no	no	no	no	not-sure	not-sure	not-sure	no	not-sure	not-sure	yes	yes	yes	yes	yes	no	no
402	female	university	yes	yes	no	no	yes	yes	no	no	no	no	yes	yes	no	no	no	no	no	no	yes	no	yes	no	yes	yes	yes	yes	yes	yes	yes	yes	no
403	female	High school	yes	no	no	no	no	yes	no	no	no	no	yes	no	no	no	no	no	no	not-sure	yes	not-sure	no	yes	no	not-sure	not-sure	yes	yes	not-sure	yes	yes	yes
404	male	university	yes	no	no	yes	no	no	no	no	no	no	yes	no	no	no	no	no	no	no	yes	no	yes	no	yes	yes	not-sure	no	no	not-sure	no	no	no
405	female	Post-graduate	yes	no	no	no	no	yes	no	no	no	no	yes	yes	no	no	no	no	no	no	yes	no	no	no	no	yes	no	no	yes	no	no	no	no
406	female	university	yes	no	no	no	no	yes	no	no	no	no	yes	yes	no	no	no	no	no	yes	yes	no	not-sure	no	not-sure	yes	yes	yes	yes	yes	yes	yes	no
407	female	Post-graduate	no	no	no	no	yes	no	no	no	no	no	no	no	no	no	no	no	no	no	yes	no	yes	no	yes	yes	no	no	yes	no	no	no	no
408	female	university	yes	yes	no	no	yes	yes	no	no	no	no	yes	no	no	no	no	no	no	no	yes	no	yes	no	no	yes	no	no	yes	no	no	no	no
409	female	Post-graduate	no	no	no	no	yes	yes	no	no	no	no	yes	yes	no	no	yes	no	no	no	yes	no	yes	no	yes	yes	no	no	yes	no	no	no	no
410	female	university	yes	yes	no	no	yes	yes	no	no	no	no	yes	no	no	yes	no	no	no	not-sure	yes	no	no	no	no	yes	yes	yes	yes	yes	yes	not-sure	yes
411	female	university	yes	yes	no	no	yes	yes	no	no	no	no	not-sure	yes	yes	no	no	no	no	no	yes	no	yes	no	yes	yes	not-sure	yes	yes	not-sure	yes	no	no
412	female	university	yes	no	no	no	no	yes	no	no	no	no	yes	yes	no	no	no	no	no	no	yes	no	not-sure	no	no	yes	no	no	yes	no	no	no	no
413	female	university	yes	no	no	no	yes	yes	no	no	no	no	yes	no	no	yes	no	no	no	not-sure	yes	no	yes	no	yes	yes	yes	yes	yes	yes	yes	not-sure	not-sure
414	female	university	yes	yes	no	no	yes	yes	no	no	no	no	yes	no	no	no	no	no	no	yes	not-sure	no	yes	no	no	yes	yes	yes	yes	yes	yes	no	yes
415	male	Primary school	no	no	no	no	yes	yes	not-sure	not-sure	not-sure	no	not-sure	no	no	no	no	no	no	no	yes	no	yes	no	yes	yes	not-sure	not-sure	not-sure	not-sure	not-sure	not-sure	no
416	female	university	yes	yes	no	no	no	yes	no	no	no	no	yes	no	no	no	no	no	no	no	yes	no	yes	no	yes	yes	no	no	yes	no	no	no	yes
417	female	university	yes	no	no	no	yes	yes	no	no	no	no	yes	yes	no	yes	yes	no	yes	no	yes	no	yes	no	no	yes	no	no	yes	no	no	not-sure	no
418	female	university	no	no	no	no	no	yes	no	no	no	no	yes	yes	no	no	no	no	no	no	yes	yes	not-sure	yes	not-sure	yes	yes	no	not-sure	yes	no	no	not-sure
419	female	Post-graduate	no	no	no	no	no	no	no	no	no	no	yes	yes	no	no	no	no	no	no	yes	no	yes	no	no	yes	no	no	yes	no	no	no	not-sure
420	female	university	yes	no	no	no	no	yes	no	no	no	no	yes	no	no	no	yes	no	no	no	yes	no	yes	no	yes	yes	no	no	yes	no	no	no	yes
421	female	university	no	no	no	no	yes	no	no	no	no	no	yes	no	no	yes	no	no	no	not-sure	yes	no	yes	no	yes	yes	no	no	no	no	no	no	yes
422	female	High school	yes	no	no	no	no	no	no	no	no	no	yes	no	no	no	no	no	no	yes	yes	no	not-sure	no	not-sure	yes	yes	yes	yes	yes	yes	no	yes
423	female	university	yes	no	no	no	yes	yes	no	no	no	no	yes	no	no	no	yes	yes	yes	not-sure	yes	no	yes	no	yes	yes	no	no	yes	no	no	no	no
424	female	university	yes	no	no	no	yes	yes	no	no	no	no	yes	no	no	no	yes	yes	yes	not-sure	yes	no	yes	no	yes	yes	no	no	yes	no	no	no	no
425	female	Post-graduate	yes	yes	no	no	no	yes	no	no	no	no	yes	no	no	no	no	no	no	no	yes	no	yes	no	yes	yes	no	no	yes	no	no	no	no
426	female	university	yes	no	no	no	no	no	no	no	no	no	yes	no	no	no	no	no	yes	not-sure	yes	not-sure	not-sure	not-sure	not-sure	yes	no	not-sure	yes	no	not-sure	no	yes
427	female	university	yes	no	no	no	no	yes	no	no	no	no	no	no	no	no	no	no	no	no	yes	no	yes	no	not-sure	yes	no	no	yes	no	no	no	no
428	female	university	yes	yes	no	no	yes	yes	no	no	no	no	yes	yes	no	no	no	no	no	not-sure	yes	no	yes	no	yes	yes	no	no	yes	no	no	no	yes
429	female	university	yes	no	no	no	yes	yes	no	no	no	no	yes	yes	no	no	yes	no	no	not-sure	yes	no	not-sure	no	not-sure	yes	not-sure	no	yes	not-sure	no	no	no
430	female	Post-graduate	yes	no	no	no	no	yes	no	no	no	no	yes	yes	no	no	no	no	no	no	yes	no	yes	no	yes	yes	no	no	yes	no	no	no	no
431	female	Post-graduate	yes	no	no	no	no	yes	no	no	no	no	not-sure	yes	no	yes	yes	no	yes	not-sure	not-sure	not-sure	not-sure	not-sure	not-sure	not-sure	not-sure	not-sure	yes	not-sure	not-sure	no	yes
432	female	university	yes	no	no	no	yes	yes	no	no	no	no	yes	yes	no	no	no	no	no	no	yes	no	yes	no	not-sure	yes	yes	yes	yes	yes	yes	no	not-sure
433	female	university	yes	yes	no	no	yes	yes	no	no	no	no	yes	yes	no	yes	yes	no	yes	no	yes	no	no	no	no	yes	no	no	yes	no	no	no	no
434	male	university	yes	yes	no	no	no	yes	no	no	no	no	not-sure	yes	no	no	yes	no	yes	no	yes	no	yes	no	yes	yes	yes	yes	yes	yes	yes	no	yes
435	male	university	yes	yes	yes	yes	yes	yes	no	no	no	no	yes	no	no	no	no	no	no	not-sure	yes	no	yes	no	yes	yes	no	no	yes	no	no	no	no
436	female	High school	no	no	no	no	yes	yes	no	no	not-sure	no	yes	no	no	no	no	no	no	not-sure	yes	no	no	no	no	yes	no	no	yes	no	no	no	not-sure
437	female	university	yes	no	no	no	yes	yes	no	no	no	no	yes	no	no	no	no	no	no	no	yes	no	yes	no	not-sure	yes	no	no	yes	no	no	no	not-sure
438	female	Post-graduate	no	no	no	no	yes	yes	no	no	no	no	yes	no	no	no	no	no	no	no	yes	no	yes	no	yes	yes	yes	yes	yes	yes	yes	yes	yes
439	female	High school	yes	no	no	no	yes	no	no	no	no	no	yes	no	no	no	no	yes	no	no	yes	no	yes	no	no	yes	no	no	yes	no	no	no	yes
440	female	Post-graduate	no	no	no	no	yes	yes	no	no	no	no	yes	yes	no	no	no	no	no	no	yes	no	yes	no	yes	yes	no	no	yes	no	no	no	no
441	female	university	yes	yes	no	no	yes	yes	no	no	no	no	yes	yes	no	yes	no	no	yes	no	yes	no	yes	no	yes	yes	no	no	yes	no	no	no	yes
442	female	university	yes	no	no	no	yes	yes	no	no	no	no	yes	no	no	no	no	no	no	no	yes	no	yes	no	yes	yes	no	no	yes	no	no	no	no
443	female	High school	yes	no	yes	no	yes	yes	no	no	no	no	yes	yes	no	no	no	no	no	yes	yes	no	not-sure	no	not-sure	yes	not-sure	not-sure	yes	not-sure	not-sure	no	yes
444	female	High school	yes	no	no	no	yes	yes	no	no	no	no	yes	no	no	no	no	no	no	yes	yes	yes	yes	no	yes	yes	yes	yes	yes	yes	yes	no	yes
445	female	Post-graduate	no	no	no	no	yes	yes	no	no	no	no	yes	no	no	yes	yes	no	no	not-sure	yes	no	not-sure	no	no	yes	no	not-sure	yes	no	not-sure	no	no
446	female	university	yes	no	no	yes	no	yes	no	no	no	no	yes	yes	no	no	no	no	no	no	yes	no	yes	no	yes	yes	no	no	no	no	no	no	no
447	female	university	yes	no	no	yes	yes	yes	no	no	no	no	yes	yes	no	no	no	no	no	no	not-sure	no	not-sure	no	not-sure	yes	no	no	yes	no	no	no	no
448	female	Preparatory school	no	no	no	no	no	yes	no	no	no	no	yes	yes	yes	yes	yes	yes	yes	no	yes	no	yes	no	no	yes	not-sure	not-sure	yes	not-sure	not-sure	no	no
449	female	university	yes	no	no	no	no	yes	no	no	no	no	yes	no	no	no	yes	yes	yes	yes	yes	not-sure	no	no	no	yes	not-sure	not-sure	yes	not-sure	not-sure	not-sure	yes
450	female	Post-graduate	no	no	no	no	no	yes	no	no	no	no	yes	yes	no	no	no	no	no	no	yes	no	yes	no	yes	yes	no	no	yes	no	no	no	no
451	female	university	yes	yes	no	no	yes	yes	no	no	no	no	yes	no	no	no	no	no	no	not-sure	yes	no	yes	no	no	yes	no	no	no	no	no	no	no
452	female	university	yes	yes	yes	yes	yes	yes	no	no	no	no	yes	no	no	no	no	no	no	yes	yes	no	no	no	no	yes	no	no	yes	no	no	no	no
453	female	High school	yes	no	no	no	no	no	no	no	no	no	yes	no	no	no	no	no	no	no	yes	no	yes	no	yes	yes	no	no	yes	no	no	no	no
454	female	university	yes	yes	no	no	yes	yes	no	no	no	no	yes	yes	no	no	no	no	no	not-sure	yes	no	yes	no	yes	yes	no	no	not-sure	no	no	no	no
455	female	university	yes	no	no	no	yes	yes	no	no	no	no	yes	no	no	no	no	no	no	no	yes	no	yes	no	no	yes	no	no	yes	no	no	no	not-sure
456	female	university	yes	no	no	no	no	yes	not-sure	no	not-sure	no	yes	no	no	no	no	no	no	not-sure	yes	no	not-sure	no	no	yes	no	no	not-sure	no	no	no	not-sure
457	female	High school	yes	yes	no	no	yes	no	no	no	no	no	not-sure	no	no	yes	yes	yes	yes	not-sure	yes	no	yes	no	yes	yes	no	no	yes	no	no	no	no
458	female	university	yes	yes	no	no	yes	yes	no	no	no	no	yes	yes	no	no	yes	no	yes	no	yes	no	yes	no	yes	yes	not-sure	not-sure	yes	not-sure	not-sure	not-sure	yes
459	female	Preparatory school	no	yes	no	no	no	yes	not-sure	not-sure	not-sure	not-sure	no	no	no	no	yes	no	no	yes	yes	no	yes	no	yes	yes	no	no	yes	no	no	no	yes
460	male	High school	yes	yes	no	no	no	yes	no	no	not-sure	no	not-sure	no	no	yes	no	no	yes	yes	yes	no	not-sure	no	not-sure	not-sure	no	not-sure	yes	no	not-sure	no	not-sure
461	male	university	yes	no	no	no	yes	yes	no	no	no	no	yes	no	no	no	no	no	no	no	yes	no	yes	no	no	yes	no	no	no	no	no	no	no
462	female	university	no	no	no	no	yes	yes	no	no	no	no	yes	no	no	no	yes	no	yes	not-sure	yes	no	yes	no	yes	yes	no	no	yes	no	no	no	yes
463	female	High school	yes	yes	no	no	no	yes	yes	no	not-sure	no	yes	no	no	no	no	no	no	yes	not-sure	no	no	no	no	yes	yes	yes	yes	yes	yes	yes	yes
464	female	Post-graduate	yes	no	no	no	yes	yes	no	no	no	no	yes	yes	no	no	no	no	no	no	yes	no	yes	no	yes	yes	not-sure	not-sure	not-sure	not-sure	not-sure	not-sure	not-sure
465	male	High school	yes	yes	no	no	yes	yes	no	no	no	no	yes	no	no	no	no	no	no	no	yes	no	yes	no	yes	yes	yes	yes	yes	yes	yes	yes	yes
466	female	High school	yes	no	no	no	no	no	yes	no	no	no	no	no	yes	yes	yes	yes	yes	no	yes	yes	yes	yes	yes	yes	yes	yes	yes	yes	yes	yes	yes
467	female	university	no	no	no	no	yes	yes	no	no	no	no	yes	no	no	no	no	no	no	no	yes	no	yes	no	yes	yes	no	no	yes	no	no	no	no
468	female	university	yes	yes	no	no	no	yes	no	no	no	no	yes	no	no	no	yes	no	no	no	yes	no	no	no	no	yes	no	no	yes	no	no	no	yes
469	male	university	no	no	no	no	no	yes	no	no	no	no	yes	yes	no	no	no	no	no	no	yes	no	yes	no	yes	yes	no	yes	yes	no	yes	yes	no
470	female	university	yes	no	no	no	no	yes	no	no	no	no	yes	yes	no	no	no	no	no	not-sure	yes	no	yes	no	no	yes	no	no	no	no	no	no	no
471	male	university	yes	no	no	no	no	yes	no	no	no	no	no	no	no	yes	no	no	yes	no	yes	no	yes	no	yes	yes	no	no	yes	no	no	no	yes
472	female	Post-graduate	no	no	yes	no	no	yes	no	no	no	no	yes	yes	no	yes	no	no	no	no	no	no	yes	no	yes	yes	yes	yes	yes	yes	yes	no	no
473	male	university	yes	yes	yes	yes	yes	yes	no	no	no	no	yes	yes	no	no	no	no	no	no	yes	no	yes	no	yes	yes	no	no	yes	no	no	no	no
474	female	Post-graduate	yes	no	no	no	no	yes	no	no	no	no	yes	yes	no	no	no	no	no	no	yes	no	yes	no	not-sure	yes	no	no	no	no	no	no	no
475	male	university	yes	no	no	no	no	yes	no	no	no	no	yes	yes	no	no	no	no	no	no	yes	no	yes	no	yes	yes	no	no	no	no	no	no	yes
476	female	university	yes	no	no	no	no	no	no	no	no	no	yes	no	no	no	no	no	no	no	not-sure	no	no	no	no	yes	no	yes	yes	no	yes	yes	yes
477	male	university	no	no	no	no	yes	yes	no	no	no	no	yes	yes	no	no	no	no	no	no	yes	no	yes	no	no	yes	no	not-sure	no	no	not-sure	not-sure	yes
478	male	Post-graduate	yes	no	no	no	yes	yes	no	no	no	no	yes	yes	no	no	no	no	no	no	yes	no	yes	no	yes	yes	no	no	yes	no	no	no	not-sure
479	female	Post-graduate	yes	yes	yes	no	yes	yes	no	no	no	no	yes	yes	yes	yes	yes	yes	yes	no	yes	no	yes	no	yes	yes	no	no	yes	no	no	no	no
480	male	Post-graduate	no	no	no	no	no	yes	no	no	no	no	yes	yes	no	no	no	no	no	no	yes	no	yes	no	yes	yes	no	no	yes	no	no	no	yes
481	female	university	yes	yes	no	no	yes	yes	no	no	no	no	yes	no	no	yes	no	no	yes	no	yes	no	no	no	no	yes	no	no	yes	no	no	no	no
482	female	university	no	no	no	no	yes	yes	no	no	no	no	yes	no	no	yes	no	no	no	not-sure	yes	no	yes	no	yes	yes	no	no	yes	no	no	no	no
483	female	Post-graduate	yes	no	no	no	yes	yes	no	no	no	no	yes	no	no	yes	no	no	yes	yes	yes	not-sure	yes	no	yes	yes	no	yes	yes	no	yes	no	yes
484	female	university	yes	yes	no	no	no	yes	no	no	no	no	yes	no	no	no	no	no	no	no	yes	no	yes	no	yes	yes	no	no	yes	no	no	no	yes
485	female	university	yes	yes	no	no	no	no	no	no	no	no	yes	no	no	no	no	yes	no	no	yes	no	yes	no	yes	yes	no	no	yes	no	no	no	no
486	male	university	yes	yes	no	no	yes	yes	no	no	no	no	not-sure	no	no	no	no	no	no	yes	yes	no	yes	no	yes	yes	no	no	yes	no	no	no	no
487	female	High school	yes	no	no	no	no	no	not-sure	no	no	no	yes	no	no	no	no	no	no	not-sure	yes	yes	no	no	not-sure	not-sure	yes	no	yes	yes	no	no	no
488	male	Post-graduate	yes	no	no	no	yes	yes	no	no	no	no	not-sure	yes	no	no	yes	no	no	not-sure	not-sure	no	not-sure	no	not-sure	not-sure	yes	yes	yes	yes	yes	not-sure	not-sure
489	male	Post-graduate	no	no	no	no	no	yes	no	no	no	no	yes	yes	no	no	no	no	no	no	yes	no	yes	no	no	yes	no	no	yes	no	no	no	yes
490	female	university	yes	yes	no	yes	yes	yes	no	no	no	no	yes	yes	no	no	no	no	no	no	yes	no	no	no	no	yes	no	no	yes	no	no	no	no
491	female	university	no	no	no	no	yes	yes	no	no	no	no	yes	no	no	no	no	no	no	no	yes	no	yes	no	yes	yes	no	no	yes	no	no	no	not-sure
492	male	university	yes	yes	no	no	no	yes	no	no	no	no	yes	no	no	no	no	no	no	no	yes	no	yes	no	yes	yes	not-sure	not-sure	yes	not-sure	not-sure	no	not-sure
493	female	university	yes	yes	no	no	no	yes	no	no	no	no	no	yes	no	yes	no	no	no	no	yes	no	not-sure	no	not-sure	not-sure	yes	yes	yes	yes	yes	no	yes
494	female	Post-graduate	yes	no	no	no	no	yes	no	no	no	no	not-sure	no	no	no	no	no	no	no	yes	no	not-sure	no	not-sure	yes	no	no	yes	no	no	no	no
495	female	university	yes	yes	no	no	yes	yes	no	no	no	no	yes	yes	no	no	yes	no	yes	no	yes	no	yes	no	yes	yes	no	no	no	no	no	no	no
496	female	university	yes	yes	no	no	yes	yes	no	no	no	no	yes	yes	no	yes	no	no	yes	no	yes	no	yes	no	no	yes	no	no	yes	no	no	no	no
497	female	university	yes	yes	no	no	no	yes	no	no	no	no	yes	yes	no	no	no	no	no	not-sure	yes	not-sure	yes	no	yes	yes	not-sure	yes	no	not-sure	yes	no	not-sure
498	male	Post-graduate	yes	yes	yes	yes	yes	yes	no	no	no	no	yes	yes	yes	yes	no	no	no	yes	yes	no	no	no	no	yes	no	no	no	no	no	no	yes
499	female	university	yes	yes	no	no	no	no	no	no	no	no	yes	no	no	no	no	no	no	no	yes	no	yes	no	yes	yes	no	no	yes	no	no	no	no
500	female	university	yes	no	no	no	no	yes	no	no	no	no	yes	no	no	no	no	no	no	not-sure	yes	no	no	no	no	yes	no	no	yes	no	no	no	no
501	male	university	yes	yes	no	no	no	yes	no	no	no	no	yes	yes	yes	yes	no	no	yes	yes	yes	no	not-sure	no	not-sure	not-sure	yes	yes	yes	yes	yes	not-sure	yes
502	female	university	no	no	no	no	yes	yes	no	no	no	no	yes	no	no	no	no	no	no	not-sure	yes	no	yes	no	yes	yes	no	no	yes	no	no	no	yes
503	male	Post-graduate	yes	no	yes	yes	yes	yes	no	no	no	no	yes	no	no	no	no	no	no	no	yes	no	yes	no	yes	yes	no	no	yes	no	no	no	no
504	male	Post-graduate	yes	no	no	no	no	yes	no	no	no	no	yes	no	no	no	no	no	no	no	not-sure	no	not-sure	yes	no	yes	no	not-sure	yes	no	not-sure	no	yes
505	female	High school	no	no	no	no	yes	yes	no	no	no	no	yes	no	no	no	no	no	no	no	yes	no	yes	no	yes	yes	yes	yes	yes	yes	yes	no	yes
506	female	university	yes	no	no	no	yes	yes	no	no	no	no	not-sure	no	no	no	no	no	no	not-sure	yes	no	no	no	no	yes	no	no	yes	no	no	no	yes
507	female	Post-graduate	yes	yes	no	no	no	yes	no	no	no	no	no	no	no	no	no	no	no	no	yes	yes	yes	no	yes	yes	yes	yes	yes	yes	yes	not-sure	yes
508	female	university	no	no	no	no	no	yes	no	no	no	no	yes	yes	no	yes	no	no	no	no	yes	not-sure	yes	no	yes	yes	no	no	no	no	no	no	yes
509	female	Post-graduate	yes	yes	no	no	yes	yes	no	no	no	no	yes	yes	no	no	no	no	no	yes	yes	no	yes	no	yes	yes	no	no	yes	no	no	no	no
510	female	university	yes	no	no	no	no	yes	not-sure	no	no	no	no	no	no	no	no	no	no	not-sure	yes	not-sure	no	no	no	yes	yes	yes	yes	yes	yes	yes	yes
511	female	university	yes	no	no	no	yes	yes	no	no	no	no	yes	yes	yes	no	yes	no	no	no	yes	no	no	no	no	yes	no	no	no	no	no	no	no
512	female	university	yes	yes	yes	yes	yes	yes	no	no	no	no	yes	yes	no	no	no	no	no	not-sure	not-sure	no	yes	no	yes	yes	no	no	yes	no	no	no	no
513	male	High school	yes	yes	no	no	yes	yes	not-sure	not-sure	not-sure	no	yes	no	no	no	no	no	no	not-sure	not-sure	not-sure	not-sure	not-sure	not-sure	yes	no	no	not-sure	no	no	not-sure	yes
514	female	university	no	no	no	no	yes	no	no	no	no	no	yes	no	no	yes	no	no	no	no	yes	no	yes	no	yes	yes	no	no	yes	no	no	no	yes
515	female	Post-graduate	yes	yes	no	no	no	yes	no	no	no	no	yes	yes	no	no	no	no	no	no	yes	no	yes	no	yes	yes	no	no	yes	no	no	no	no
516	female	university	yes	no	no	no	no	yes	no	no	no	no	yes	no	no	no	no	no	no	not-sure	yes	no	yes	no	yes	yes	not-sure	yes	yes	not-sure	yes	no	yes
517	female	High school	yes	no	no	no	no	yes	no	no	not-sure	no	no	no	no	no	no	no	no	not-sure	not-sure	no	not-sure	no	no	yes	not-sure	not-sure	yes	not-sure	not-sure	not-sure	not-sure
518	male	university	yes	yes	no	no	no	yes	no	no	no	no	yes	yes	no	no	no	no	no	no	yes	no	yes	no	yes	yes	no	no	yes	no	no	no	no
519	female	university	yes	yes	no	no	yes	yes	no	no	no	no	yes	no	no	no	yes	no	yes	not-sure	yes	no	yes	no	yes	yes	no	no	no	no	no	no	no
520	female	university	yes	no	no	no	no	no	no	no	no	no	yes	yes	no	no	no	no	no	no	yes	no	not-sure	no	not-sure	yes	no	no	no	no	no	no	yes
521	female	university	no	no	no	no	yes	yes	no	no	no	no	yes	yes	no	no	no	no	no	no	yes	no	yes	no	yes	yes	no	no	yes	no	no	no	no
522	male	Post-graduate	yes	yes	no	no	yes	yes	no	no	no	no	yes	yes	yes	yes	yes	yes	yes	no	yes	no	yes	no	yes	yes	no	no	yes	no	no	no	no
523	male	Post-graduate	yes	no	no	no	no	yes	no	no	no	no	yes	yes	yes	yes	yes	yes	yes	no	yes	yes	no	yes	no	yes	yes	yes	yes	yes	yes	yes	yes
524	female	Post-graduate	yes	yes	no	no	yes	yes	no	no	no	no	yes	no	no	no	no	no	no	yes	yes	no	yes	no	yes	yes	no	no	yes	no	no	no	not-sure
525	male	university	yes	no	no	no	no	yes	no	no	no	no	yes	no	no	no	no	no	no	yes	yes	no	yes	no	yes	yes	yes	yes	yes	yes	yes	yes	yes
526	female	High school	yes	yes	no	no	no	yes	no	no	no	no	yes	no	no	no	no	no	no	yes	yes	no	yes	no	yes	yes	no	no	yes	no	no	no	yes
527	female	Post-graduate	no	no	no	no	no	yes	no	no	no	no	yes	yes	no	no	no	no	no	no	yes	no	yes	no	no	yes	yes	yes	yes	yes	yes	yes	yes
528	female	High school	no	no	no	no	yes	no	no	no	no	no	yes	no	no	no	no	no	no	no	no	no	yes	no	yes	no	no	no	no	no	no	no	yes
529	male	High school	yes	yes	no	no	no	yes	yes	no	no	no	not-sure	no	no	yes	yes	no	yes	not-sure	yes	not-sure	yes	not-sure	yes	yes	yes	yes	yes	yes	yes	not-sure	yes
530	female	university	yes	yes	no	no	no	yes	no	no	no	no	yes	no	no	yes	no	no	no	no	yes	no	yes	no	yes	yes	no	no	yes	no	no	no	yes
531	female	university	yes	no	no	no	no	yes	no	no	no	no	no	yes	no	yes	no	no	no	no	yes	not-sure	yes	no	yes	yes	not-sure	no	yes	not-sure	no	no	no
532	male	Preparatory school	yes	no	no	no	yes	yes	yes	no	no	no	yes	no	yes	yes	no	no	no	yes	no	yes	yes	yes	yes	yes	yes	yes	yes	yes	yes	yes	yes
533	male	university	yes	no	no	no	yes	yes	no	no	no	no	no	no	no	no	no	no	yes	no	yes	no	yes	no	no	yes	yes	yes	yes	yes	yes	yes	yes
534	male	university	yes	no	no	no	no	no	no	no	no	no	yes	no	no	yes	no	no	no	no	yes	no	yes	no	yes	yes	no	no	yes	no	no	no	yes
535	male	university	yes	no	no	no	no	yes	no	no	no	no	yes	no	no	no	no	no	no	no	yes	no	no	no	no	yes	no	not-sure	yes	no	not-sure	no	no
536	male	university	yes	no	no	no	yes	yes	no	no	no	no	yes	yes	no	no	no	no	yes	not-sure	yes	no	not-sure	not-sure	not-sure	yes	no	not-sure	yes	no	not-sure	not-sure	yes
537	female	university	yes	yes	no	no	yes	yes	no	no	no	no	yes	no	no	no	no	no	no	yes	yes	no	yes	no	no	yes	no	no	yes	no	no	no	no
538	male	Post-graduate	no	no	no	no	no	yes	no	no	no	no	yes	yes	no	no	no	no	no	no	yes	no	yes	no	yes	yes	no	no	yes	no	no	no	no
539	female	university	yes	yes	no	no	no	yes	no	no	no	no	yes	yes	no	no	no	no	no	no	yes	no	yes	no	not-sure	yes	no	no	no	no	no	no	no
540	female	university	yes	yes	no	yes	yes	yes	no	no	no	no	not-sure	yes	no	yes	yes	no	no	no	yes	no	yes	no	yes	yes	no	yes	yes	no	yes	no	yes
541	female	university	no	no	no	no	no	yes	no	no	no	no	yes	yes	yes	yes	no	no	no	no	yes	no	no	no	no	yes	no	no	yes	no	no	no	not-sure
542	male	Post-graduate	no	no	no	no	no	yes	no	no	no	no	yes	yes	no	no	no	no	no	no	yes	no	yes	no	yes	yes	no	no	yes	no	no	no	no
543	female	Primary school	yes	no	no	no	no	yes	no	no	no	no	not-sure	no	no	no	no	no	no	no	yes	no	not-sure	no	not-sure	not-sure	no	no	yes	no	no	no	no
544	male	university	yes	yes	no	no	yes	yes	no	no	no	no	yes	no	no	no	yes	yes	yes	not-sure	yes	no	yes	no	not-sure	yes	not-sure	no	no	not-sure	no	no	no
545	female	High school	yes	yes	no	no	no	yes	no	no	no	no	yes	no	no	no	no	no	no	yes	yes	no	yes	no	yes	yes	no	yes	yes	no	yes	no	yes
546	female	Post-graduate	yes	yes	no	no	yes	yes	no	no	no	no	yes	yes	no	no	no	no	yes	no	yes	no	yes	no	yes	yes	no	no	not-sure	no	no	no	no
547	female	university	no	no	no	no	yes	no	yes	no	no	no	yes	no	no	no	no	no	no	not-sure	yes	no	yes	no	yes	yes	no	no	yes	no	no	no	no
548	female	university	yes	yes	yes	no	yes	yes	no	no	no	no	yes	no	no	no	yes	no	no	no	yes	no	yes	no	yes	yes	no	no	yes	no	no	no	no
549	female	Preparatory school	no	no	no	no	yes	no	not-sure	no	no	no	yes	no	no	no	no	no	no	not-sure	yes	no	not-sure	no	no	not-sure	yes	no	no	yes	no	no	no
550	female	university	yes	no	no	no	yes	yes	no	no	no	no	yes	no	no	yes	no	no	yes	no	yes	no	yes	no	yes	yes	no	no	yes	no	no	no	no
551	male	university	no	no	no	no	no	yes	no	no	no	no	yes	yes	no	no	no	no	no	no	yes	no	yes	no	no	yes	yes	no	no	yes	no	no	no
552	female	university	yes	no	no	no	no	yes	no	no	no	no	yes	no	no	no	no	no	no	no	yes	no	yes	no	yes	yes	yes	yes	no	yes	yes	no	yes
553	female	university	no	no	no	no	no	yes	no	no	no	no	yes	yes	no	no	no	no	no	no	yes	no	no	yes	no	yes	not-sure	not-sure	yes	not-sure	not-sure	not-sure	not-sure
